# Supplementary material for: Transcriptome Profile in Unilateral Adrenalectomy-Induced Compensatory Adrenal Growth in the Rat
Source: Int J Mol Sci. 2018 Apr 7;19(4):1111. doi: 10.3390/ijms19041111 (PMC5979382; doi:10.3390/ijms19041111)
Supplement: Supplementary file 1 [file ijms-19-01111-s001.xls]

## Sheet: tab suplement.txt
control 1	control 2	control 3	control 4	control 5	24h 1	24h 2	24h 3	24h 4	24h 5	72h 1	72h 2	72h 3	72h 4	72h 5	gene symbol	gene name	fold 24h/c	fold 72h/c	p 24c/c	p 72h/c	adj. p 24h/c	adj. p 72h/c
4.45946	4.6334	4.68483	4.74654	4.72437	4.6334	5.09755	5.11939	4.36326	4.36692	4.28954	4.64158	4.6582	4.97227	4.34038	1700009J07Rik	RIKEN cDNA 1700009J07 gene	1.04709	-1.04923	0.70227	0.689797	0.967107	0.908136
4.76896	4.71698	4.51885	4.69545	4.32419	4.57207	5.47105	5.61962	4.82515	4.22618	4.85202	5.34968	4.85876	5.28407	4.23845	1700066B19Rik	RIKEN cDNA 1700066B19 gene	1.26394	1.24118	0.209535	0.245233	0.850068	0.653998
2.89306	3.50039	3.86698	3.40129	3.30977	3.16469	3.65616	3.63448	3.09473	3.45798	3.21817	3.31854	3.40202	3.15679	4.02512	1810024B03Rik	RIKEN cDNA 1810024B03 gene	1.00508	1.02089	0.970543	0.880233	0.997655	0.971685
3.68144	3.68313	3.79012	3.79012	3.46673	3.79012	3.88357	3.98376	3.79012	3.70665	4.12696	3.87775	4.21434	3.65109	3.67857	2310003L06Rik	RIKEN cDNA 2310003L06 gene	1.10845	1.17075	0.23724	0.0789349	0.863114	0.439205
6.76162	6.32959	5.71466	5.93718	6.04001	6.7115	6.07618	6.1025	5.99109	6.03329	5.78436	6.20547	5.71358	6.12563	6.22975	4732471J01Rik	RIKEN cDNA 4732471J01 gene	1.0184	-1.10562	0.894149	0.467544	0.989782	0.809749
2.69324	2.83971	3.16405	2.93381	3.45062	2.52706	3.1817	2.92059	2.73183	2.86019	2.85536	2.86019	2.70842	2.86019	3.43277	4930513O06Rik	RIKEN cDNA 4930513O06 gene	-1.12663	-1.05183	0.324916	0.672365	0.89412	0.901532
3.83084	4.07834	3.55129	3.99678	3.66147	3.83084	4.20846	4.10936	3.57642	3.39344	3.83084	3.9682	3.55813	3.89349	3.81182	4933427I04Rik	Riken cDNA 4933427I04 gene	-1.00003	-1.00783	0.99981	0.944201	0.999946	0.989053
6.78856	7.01554	7.2205	6.96208	7.42323	7.16647	6.94257	7.04014	7.09392	7.45228	6.70533	6.22902	6.61506	6.49278	6.67344	5031425E22Rik	RIKEN cDNA 5031425E22 gene	1.04037	-1.45282	0.683885	0.00136366	0.962193	0.0756184
6.30584	6.10147	6.06677	6.10147	6.2786	6.13685	6.21876	6.18187	6.1727	5.81561	6.02487	5.94719	5.91834	5.99191	6.1381	9130023H24Rik	RIKEN cDNA 9130023H24 gene	-1.04657	-1.12253	0.511738	0.108492	0.932668	0.492259
3.79834	3.36948	4.12375	3.62237	4.27494	3.88515	3.99668	3.93321	3.49633	3.59287	3.72408	3.70368	3.57835	3.79836	4.48763	9230113P08Rik	RIKEN cDNA 9230113P08 gene	-1.04025	1.01441	0.774277	0.917068	0.977238	0.981656
5.9995	5.98902	5.2888	5.86058	5.93981	5.93511	6.15565	6.38312	5.6457	5.87518	5.86435	6.12607	5.93511	6.31381	5.46262	9330160F10Rik	RIKEN cDNA 9330160F10 gene	1.13557	1.0904	0.331309	0.504767	0.896027	0.828541
4.34872	4.60994	4.27957	4.38481	3.92372	4.52784	4.91437	4.93903	4.14738	3.74628	4.40787	4.45833	4.38481	4.47979	3.89919	9330171B17Rik	RIKEN cDNA 9330171B17 gene	1.10621	1.01161	0.503879	0.938637	0.93145	0.98721
5.17003	5.24632	5.59216	5.16248	5.18568	4.96705	5.31582	5.6609	5.01893	4.73962	5.09958	5.57827	5.46086	5.32538	5.04621	A1bg	alpha-1-B glycoprotein	-1.09495	1.02153	0.439305	0.854528	0.918712	0.962079
4.40733	5.09314	4.11331	4.9156	4.05475	4.41368	4.76386	4.79736	4.2681	3.97456	4.81723	5.14238	4.50613	4.88869	4.81862	A1cf	APOBEC1 complementation factor	-1.05213	1.24641	0.73776	0.159928	0.973733	0.566756
6.30186	6.14903	5.96904	6.07546	5.81565	5.77218	5.75616	6.24778	5.99023	5.50449	6.00851	5.95812	6.16547	6.00851	6.00851	A1i3	alpha-1-inhibitor III	-1.15512	-1.0227	0.132482	0.807778	0.802359	0.947663
3.83906	4.05633	4.11889	3.8233	3.96501	3.76684	4.39242	4.35083	3.86508	3.82884	4.08378	4.01134	3.96468	4.04756	4.12096	A26c2	ANKRD26-like family C, member 2	1.05722	1.06079	0.542787	0.518961	0.93842	0.835268
5.36937	5.5581	5.30229	5.76017	5.36	5.79617	5.92689	5.83547	5.49453	5.43594	5.98104	5.93726	5.63955	5.90703	5.66888	A2m	alpha-2-macroglobulin	1.17106	1.28055	0.093183	0.0132428	0.751397	0.220909
4.63163	4.74303	4.77898	4.82706	4.62695	5.13919	5.08459	5.08519	5.16374	4.66399	4.82706	4.70883	4.83146	4.49928	4.82706	A3galt2	alpha 1,3-galactosyltransferase 2	1.23611	1.012	0.0140429	0.877847	0.506662	0.970813
4.85487	4.9679	4.41491	4.87135	5.28177	4.86141	4.43569	4.82608	4.82354	4.70001	4.7846	4.78307	4.78147	4.86297	4.84469	A4galt	alpha 1,4-galactosyltransferase	-1.10866	-1.04739	0.288129	0.628248	0.879816	0.883123
4.53501	4.6331	4.79376	4.59813	4.45761	4.705	5.03742	5.22755	4.6331	4.2526	4.6323	4.6331	4.52089	4.66912	4.5169	A4gnt	alpha-1,4-N-acetylglucosaminyltransferase	1.1232	-1.0063	0.275888	0.952061	0.875633	0.991272
4.13834	3.95455	4.38841	4.223	3.95062	4.11342	4.46669	4.39371	4.14345	4.56679	4.00075	4.0765	4.26877	3.98328	4.26102	A630010A05Rik	RIKEN cDNA A630010A05 gene	1.15335	-1.00899	0.108495	0.916124	0.772692	0.981408
5.1831	5.78981	5.32778	5.48193	5.34264	5.18668	5.31929	5.6339	5.08434	5.39525	5.37149	5.69569	5.27587	5.50115	4.30712	A930016O22Rik	RIKEN cDNA A930016O22 gene	-1.07263	-1.14455	0.643494	0.37746	0.956957	0.752233
4.87713	5.00632	4.53792	4.91479	3.86417	4.28761	4.64148	4.68104	4.50613	4.9481	4.51357	5.23837	4.36645	5.27654	4.63362	AA926063	AA926063gene	-1.01903	1.12167	0.907764	0.483883	0.992518	0.817841
6.92588	7.02746	6.96283	7.03841	6.99272	7.13041	7.20718	7.08239	7.19725	7.13584	6.99572	6.61664	6.85131	6.91229	6.95259	Aaas	achalasia, adrenocortical insufficiency, alacrimia	1.11818	-1.08956	0.0812013	0.171692	0.732537	0.580189
6.37588	6.15177	6.12732	6.21447	6.3758	6.43971	6.57243	6.46372	6.72973	6.31618	6.58963	6.47298	6.37588	6.25206	6.19769	Aacs	acetoacetyl-CoA synthetase	1.19359	1.09323	0.0301948	0.246665	0.609641	0.65485
3.60628	3.39399	3.62751	3.34269	3.56966	3.74805	3.58109	3.75289	3.54948	3.98117	3.7153	3.6057	3.48255	3.74726	3.66891	Aadac	arylacetamide deacetylase	1.16031	1.09879	0.0555625	0.208289	0.696931	0.61794
4.13953	4.07426	4.21572	3.99952	3.63189	3.97126	3.72698	3.9234	4.13953	4.43927	4.25935	4.26024	4.70269	4.37446	4.14259	Aadacl2	arylacetamide deacetylase-like 2	1.01953	1.26198	0.855047	0.0409772	0.98585	0.34895
3.97954	4.13878	3.99789	4.18086	4.22327	3.80881	4.33302	4.29637	3.93301	4.05182	4.15281	4.32631	3.99269	4.6766	3.67872	Aadacl3	arylacetamide deacetylase-like 3	-1.01358	1.04345	0.905687	0.709284	0.992142	0.915413
5.29336	5.14531	4.80266	4.86276	4.21662	5.41019	5.14911	5.0823	4.18849	4.43932	4.78072	4.89916	4.71477	5.06163	4.77741	Aadacl4	arylacetamide deacetylase-like 4	-1.00714	-1.01214	0.965081	0.940806	0.996845	0.987764
7.67519	7.72096	7.67268	8.01959	7.60484	7.621	8.22713	8.19386	8.05271	8.09448	8.01972	8.16183	8.38498	6.93186	7.12393	Aadat	aminoadipate aminotransferase	1.23045	-1.00988	0.237009	0.954199	0.863114	0.991731
6.77859	6.4528	6.65494	6.55565	6.67892	6.44422	6.70877	6.79535	6.55565	6.55565	6.66103	6.38017	6.58778	6.04678	6.30562	Aaed1	AhpC/TSA antioxidant enzyme domain containing 1	-1.00853	-1.17113	0.920534	0.078571	0.993591	0.438235
7.76682	7.6034	7.58071	7.63161	7.66205	7.90139	7.99045	7.93293	7.73134	7.7074	7.64461	7.4101	7.41993	7.7074	7.6345	Aagab	alpha- and gamma-adaptin binding protein	1.15171	-1.06114	0.0467304	0.377047	0.673862	0.752226
8.36979	8.3218	8.64267	8.50078	8.54254	8.57479	9.00591	9.06076	8.95605	8.46302	8.64363	8.48476	8.52658	8.55381	8.46959	Aak1	AP2 associated kinase 1	1.26277	1.04258	0.0143856	0.628155	0.508351	0.883123
5.38178	5.5239	5.33146	5.72938	5.39871	5.53199	5.98883	5.92278	5.50914	5.48425	5.60416	5.53199	5.203	5.49875	5.60024	Aamdc	adipogenesis associated, Mth938 domain containing	1.16018	1.01016	0.117524	0.911558	0.782317	0.979604
8.7047	8.25199	8.491	8.43711	8.491	8.46511	8.49642	8.491	8.58467	8.53958	8.54356	8.33795	8.491	8.30203	8.46515	Aamp	angio-associated, migratory cell protein	1.02825	-1.03327	0.672748	0.620153	0.961188	0.880108
4.92946	5.22837	4.61657	5.28896	4.6323	4.72454	5.78349	5.69686	4.90326	4.7208	5.06928	5.22003	4.87096	5.57458	4.73501	Aanat	aralkylamine N-acetyltransferase	1.17012	1.1133	0.355773	0.524946	0.903184	0.838665
6.38242	6.26009	6.30361	6.58338	6.38179	6.3415	6.61362	6.52627	6.45298	6.53234	6.55715	6.46598	6.497	6.45536	6.40319	Aar2	AAR2 splicing factor homolog (S. cerevisiae)	1.08004	1.06694	0.223309	0.301975	0.854382	0.702599
4.90564	5.05086	4.56985	5.21021	4.71365	4.78975	5.09663	5.27235	4.68232	4.91504	4.81242	4.96794	4.7282	4.89589	5.28007	Aard	alanine and arginine rich domain containing protein	1.04332	1.03302	0.687611	0.757809	0.963049	0.931001
9.06842	8.92541	8.90894	9.16462	9.17885	9.05027	9.4124	9.35992	9.3735	8.98937	8.95198	8.81816	8.94441	8.70681	8.93605	Aars	alanyl-tRNA synthetase	1.13906	-1.13113	0.1042	0.12247	0.766754	0.516928
5.77982	5.65059	5.88362	5.98614	6.07955	6.10445	6.37625	6.32597	6.10493	6.00398	6.08315	5.75779	5.89411	5.82119	5.85789	Aars2	alanyl-tRNA synthetase 2, mitochondrial	1.23728	1.00478	0.0130247	0.950536	0.493474	0.991116
5.83339	5.77702	5.9317	5.90736	5.81701	5.92693	6.23712	6.23991	6.03057	6.02782	5.96072	5.90953	5.90403	5.72737	5.93516	Aarsd1	alanyl-tRNA synthetase domain containing 1	1.18032	1.02389	0.0172044	0.708302	0.532528	0.915342
6.68419	6.31101	6.72249	6.67789	6.81167	6.49651	6.81594	6.73667	6.82758	6.64432	6.73834	6.14162	6.8642	6.29395	6.84245	Aasdh	aminoadipate-semialdehyde dehydrogenase	1.04446	-1.04633	0.681198	0.668892	0.961588	0.899708
7.24409	6.83578	7.22591	7.12645	7.57135	7.05833	7.1917	7.24382	7.48695	7.56148	7.40763	6.77848	7.22591	6.48738	7.34652	Aasdhppt	aminoadipate-semialdehyde dehydrogenase-phosphopantetheinyl transferase	1.07754	-1.11075	0.565462	0.421416	0.942145	0.782523
4.34825	4.49308	4.44359	4.52279	4.18539	4.5763	4.73815	4.58165	4.67259	4.45737	4.52279	4.52279	4.93479	4.52279	4.78694	Aass	aminoadipate-semialdehyde synthase	1.15396	1.19698	0.0752453	0.0298129	0.725079	0.306871
5.45119	5.58087	5.72128	5.48409	5.78593	5.41461	6.10325	5.93046	5.51063	5.63648	5.51754	5.4719	5.33976	5.34449	5.45014	Aatf	apoptosis antagonizing transcription factor	1.08253	-1.13281	0.385863	0.180529	0.909965	0.590686
5.45998	5.76432	4.77108	5.74966	5.17701	5.70537	5.79299	5.66808	5.33486	5.14208	5.61026	5.66587	5.62542	5.85903	5.21517	Aatk	apoptosis-associated tyrosine kinase	1.10517	1.15728	0.466559	0.292344	0.924965	0.695282
4.8547	4.91739	3.98377	4.80273	4.67776	4.8547	5.30345	5.32475	4.59232	4.63274	4.8547	4.86371	4.84405	5.23554	4.02038	AB041806	hypothetical protein, MNCb-2457	1.22631	1.08403	0.227371	0.62584	0.856464	0.882073
5.48429	5.3945	5.68924	5.64575	5.7179	5.93677	6.18086	5.90134	6.23006	5.86539	5.7948	5.62499	6.08239	5.63872	5.73585	Abat	4-aminobutyrate aminotransferase	1.35336	1.13998	0.00182375	0.122809	0.244177	0.517448
9.0878	9.39604	9.49446	9.37717	9.53113	8.93486	9.11986	8.94655	9.13825	9.27407	8.90272	8.12796	8.41195	8.298	8.65071	Abca1	ATP-binding cassette, subfamily A (ABC1), member 1	-1.22655	-1.86484	0.0536062	1.20131e-05	0.69612	0.00370338
4.13997	4.2993	3.48571	4.13997	3.80085	4.10163	4.50311	4.31047	3.97051	4.14322	4.12986	4.34708	4.03076	4.41	4.19265	Abca12	ATP-binding cassette, subfamily A (ABC1), member 12	1.17497	1.18831	0.146383	0.122	0.811651	0.516209
4.47585	4.56255	4.53039	4.6032	4.5048	4.54032	4.85187	4.88855	4.41068	4.6008	4.45301	4.67355	4.65816	4.65668	4.64967	Abca13	ATP-binding cassette, subfamily A (ABC1), member 13	1.08907	1.05911	0.242412	0.425508	0.864757	0.785034
4.03708	3.77035	4.07387	4.07387	4.13007	4.24703	3.99785	4.11727	3.93277	3.91203	4.17159	4.11195	4.07387	4.07387	4.70287	Abca14	ATP-binding cassette, subfamily A (ABC1), member 14	1.01702	1.15651	0.852209	0.123138	0.98548	0.517507
3.80752	3.99156	3.87521	4.07089	3.83785	3.59118	4.20771	3.98047	3.86277	4.22633	3.85773	3.74798	4.16784	4.07663	3.84019	Abca15	ATP-binding cassette, subfamily A (ABC1), member 15	1.04036	1.01499	0.663517	0.869665	0.959493	0.968024
4.36167	4.20876	4.08518	4.92193	4.4745	4.38386	5.11627	5.01959	4.22854	4.52137	4.24554	4.40564	4.52137	4.53485	4.72607	Abca16	ATP-binding cassette, subfamily A (ABC1), member 16	1.18387	1.0543	0.215086	0.690855	0.852532	0.908552
4.2923	4.52695	4.23094	4.46731	4.35595	4.2891	4.61748	4.41703	4.5052	4.62228	4.36435	4.2972	4.98002	4.41703	4.41703	Abca17	ATP-binding cassette, subfamily A (ABC1), member 17	1.08337	1.08706	0.380369	0.360991	0.908769	0.742622
6.95069	6.64781	6.7408	6.89699	6.62302	6.92774	7.36899	7.44051	7.15365	7.26094	6.92774	6.67319	6.78925	6.6926	6.73965	Abca2	ATP-binding cassette, subfamily A (ABC1), member 2	1.37412	-1.00513	0.00086565	0.947756	0.189714	0.990351
6.85737	7.00223	6.75764	7.10195	6.86401	7.03071	7.60621	7.41426	7.17272	7.18345	6.99223	6.63014	6.88997	6.64761	6.65906	Abca3	ATP-binding cassette, subfamily A (ABC1), member 3	1.28773	-1.11176	0.00927903	0.230586	0.446135	0.639636
4.08502	4.44476	4.37597	4.30707	4.0507	3.93128	4.18927	4.49154	4.29477	4.43048	4.19259	4.32817	4.33703	4.74896	4.58649	Abca4	ATP-binding cassette, subfamily A (ABC1), member 4	1.01029	1.13756	0.914863	0.19104	0.993288	0.60126
6.49433	5.93683	6.6732	6.4382	6.99498	6.57802	6.49884	6.41414	6.74971	6.53699	6.45343	5.93819	6.56138	5.64468	6.36746	Abca5	ATP-binding cassette, subfamily A (ABC1), member 5	1.03385	-1.24356	0.80872	0.127503	0.980837	0.523651
3.97306	4.22506	3.99079	4.01223	3.99344	4.20444	4.42416	4.63318	4.25631	4.24374	4.18681	4.48699	4.22506	4.77146	4.22488	Abca6	ATP-binding cassette, subfamily A (ABC1), member 6	1.24268	1.26587	0.0246327	0.0161322	0.584756	0.239696
5.94327	5.9921	6.00688	6.08768	6.09505	5.94312	6.54577	6.42669	6.38768	6.35602	6.18509	5.98315	6.03275	5.9914	6.35102	Abca7	ATP-binding cassette, subfamily A (ABC1), member 7	1.23701	1.05972	0.0175651	0.47823	0.533521	0.815987
4.6319	4.42928	4.56975	4.89277	4.61292	4.56654	5.05931	5.05212	4.62178	4.65809	4.61736	4.53765	4.51237	4.55047	4.41006	Abca8	ATP-binding cassette, subfamily A (ABC1), member 8	1.12058	-1.07307	0.19231	0.41103	0.842567	0.77586
6.53987	6.38934	6.63374	6.63374	6.66309	6.85735	6.97772	6.57057	7.00092	6.71412	6.67492	6.12548	6.63374	6.20488	6.56081	Abca8a	ATP-binding cassette, subfamily A (ABC1), member 8a	1.19101	-1.0958	0.0674635	0.318644	0.708545	0.714733
5.79067	5.80204	6.27023	5.99997	6.29522	6.1168	5.99997	5.99997	6.31352	6.13142	5.82326	5.88638	5.98338	5.93994	5.99997	Abca9	ATP-binding cassette, subfamily A (ABC1), member 9	1.05754	-1.07552	0.493349	0.375263	0.930015	0.751913
6.09586	5.79566	5.91096	5.77038	6.03808	5.9904	5.97367	6.00294	5.88825	5.8119	5.60312	5.55746	5.79014	5.21581	5.12026	Abcb10	ATP-binding cassette, subfamily B (MDR/TAP), member 10	1.00783	-1.38016	0.929932	0.00215077	0.993666	0.0946057
4.11459	4.51423	4.35735	4.73175	3.78214	4.08077	4.92767	4.81685	4.3263	4.55782	4.466	4.81216	4.44817	4.72896	4.31232	Abcb11	ATP-binding cassette, subfamily B (MDR/TAP), member 11	1.18252	1.19211	0.224148	0.203716	0.854382	0.613069
5.18049	4.98351	4.41695	4.90691	5.17365	4.97222	5.7153	5.69698	4.95557	4.98588	4.89482	5.0951	5.73819	5.24256	4.94175	Abcb1a	ATP-binding cassette, sub-family B (MDR/TAP), member 1A	1.25953	1.18936	0.135045	0.253644	0.805024	0.661357
4.65842	4.64728	4.39963	5.17818	4.79579	4.44411	5.24569	5.2272	4.6662	3.99809	4.72464	4.76137	4.16346	4.83372	4.03977	Abcb1b	ATP-binding cassette, subfamily B (MDR/TAP), member 1B	-1.01368	-1.17387	0.936308	0.352794	0.994107	0.737786
5.09303	4.9742	4.81812	4.95468	5.35178	4.96986	5.32581	5.3532	5.26841	5.11435	4.65306	5.37457	4.53374	5.16067	5.1894	Abcb4	ATP-binding cassette, subfamily B (MDR/TAP), member 4	1.12347	-1.03963	0.313376	0.732474	0.890006	0.923022
4.30746	4.41886	4.36474	4.54215	4.4172	4.43772	4.76862	5.0094	4.42568	4.26429	4.44076	4.75547	4.17406	4.60897	4.2068	Abcb5	ATP-binding cassette, subfamily B (MDR/TAP), member 5	1.12588	1.01898	0.264415	0.856593	0.871212	0.962984
6.56932	6.40098	7.04859	6.728	6.95717	6.77799	7.06972	7.04969	7.07718	6.90295	6.56009	6.33845	6.55369	6.41864	6.33904	Abcb6	ATP-binding cassette, subfamily B (MDR/TAP), member 6	1.17666	-1.23015	0.0771849	0.0288944	0.727517	0.303027
8.7713	8.4832	8.81564	8.51612	8.92258	8.63777	8.69308	8.46106	8.97609	8.82823	8.89008	8.70306	8.94404	8.62525	8.84155	Abcb7	ATP-binding cassette, subfamily B (MDR/TAP), member 7	1.01219	1.07105	0.886241	0.422631	0.989553	0.783358
7.46989	7.34771	7.4998	7.42476	7.4998	7.60577	7.73366	7.64583	7.79369	7.49998	7.58394	7.07136	7.38564	7.20789	7.33064	Abcb8	ATP-binding cassette, subfamily B (MDR/TAP), member 8	1.1546	-1.09619	0.059212	0.211872	0.699289	0.621199
5.28498	5.23351	5.3917	5.40124	5.03007	5.26186	5.6956	5.64716	5.06431	5.00704	5.2576	5.38566	5.376	5.15042	5.14822	Abcb9	ATP-binding cassette, subfamily B (MDR/TAP), member 9	1.04746	-1.00328	0.638105	0.973411	0.956521	0.995721
7.96185	7.61839	7.65197	7.65746	7.92675	8.0664	7.53913	7.52483	7.66057	7.6172	7.04647	7.54601	7.8491	7.09027	7.56016	Abcc1	ATP-binding cassette, subfamily C (CFTR/MRP), member 1	-1.05823	-1.27005	0.614517	0.0462487	0.951802	0.362296
5.48512	5.42746	5.21128	5.48569	5.29931	5.38887	5.66834	5.69823	5.40595	5.60266	5.46139	5.40595	5.30015	5.23363	5.08536	Abcc10	ATP-binding cassette, subfamily C (CFTR/MRP), member 10	1.12587	-1.0603	0.119675	0.427811	0.786696	0.786127
4.86959	5.09319	4.56408	5.07697	4.15214	4.59893	4.79038	4.86959	4.72288	4.38081	5.0544	5.17758	4.99571	5.15837	5.02801	Abcc12	ATP-binding cassette, subfamily C (CFTR/MRP), member 12	-1.05605	1.25843	0.632114	0.0571681	0.955622	0.388444
4.53334	4.5592	4.59465	4.62055	4.46305	4.72215	5.0496	4.78928	4.60393	5.29436	4.7068	4.76921	4.48775	4.75912	4.70838	Abcc2	ATP-binding cassette, subfamily C (CFTR/MRP), member 2	1.26375	1.09588	0.0135063	0.291073	0.49774	0.695119
6.90834	7.14975	7.0431	6.97613	7.25085	6.87896	6.75867	6.78346	6.95611	6.95888	6.97421	6.53835	6.83737	6.7258	6.87733	Abcc3	ATP-binding cassette, subfamily C (CFTR/MRP), member 3	-1.14744	-1.21001	0.071132	0.0167141	0.713947	0.243603
9.36495	8.03655	8.38285	8.87247	8.95958	8.74937	9.07197	9.05697	9.11889	8.59762	8.38939	8.81107	8.92589	8.39242	8.65738	Abcc4	ATP-binding cassette, subfamily C (CFTR/MRP), member 4	1.14526	-1.06293	0.371843	0.684569	0.90593	0.906702
10.2161	10.509	10.3999	10.4085	10.3672	10.2936	10.4154	10.419	10.435	10.436	10.496	10.2815	10.4159	10.3529	10.4294	Abcc5	ATP-binding cassette, subfamily C (CFTR/MRP), member 5	1.01372	1.01044	0.815286	0.858624	0.981044	0.963702
4.59336	4.99046	4.46884	4.85674	4.17333	4.42778	5.14416	4.98352	4.45052	4.31102	4.78983	4.89652	4.32071	5.11981	4.28811	Abcc6	ATP-binding cassette, subfamily C (CFTR/MRP), member 6	1.03301	1.04714	0.827659	0.757699	0.98247	0.931001
5.13949	5.12816	5.2998	5.30006	4.85413	5.27528	5.76203	5.74914	5.18094	5.49272	5.33198	5.33198	5.32134	5.34337	4.86974	Abcc8	ATP-binding cassette, subfamily C (CFTR/MRP), member 8	1.27252	1.06833	0.0271256	0.512211	0.592786	0.831917
7.05847	6.63006	7.35515	6.74158	7.17637	7.00026	7.01304	6.82031	7.45081	7.39008	6.94334	6.47588	6.91281	6.56508	7.08981	Abcc9	ATP-binding cassette, subfamily C (CFTR/MRP), member 9	1.10387	-1.14468	0.419665	0.274338	0.915993	0.681694
8.74786	8.62301	8.5651	8.60462	8.67985	8.63293	8.71161	8.62075	8.74786	8.72114	8.89663	8.90356	8.95284	8.9415	8.75688	Abcd1	ATP-binding cassette, subfamily D (ALD), member 1	1.03009	1.18608	0.591668	0.0065269	0.947733	0.161565
4.18503	4.05628	4.2965	4.43072	4.14589	4.21644	4.73776	4.55372	4.11669	4.38166	3.77006	3.84788	4.12998	4.16346	4.49952	Abcd2	ATP-binding cassette, subfamily D (ALD), member 2	1.1316	-1.10244	0.251963	0.362174	0.868862	0.743589
8.76788	8.58911	8.8868	8.90335	8.97013	8.52471	8.65507	8.61047	8.74597	8.9458	8.60516	8.25395	8.65507	8.47363	8.65545	Abcd3	ATP-binding cassette, subfamily D (ALD), member 3	-1.09206	-1.22672	0.278933	0.0198174	0.876383	0.26123
5.39548	5.27874	5.22757	5.33246	5.34715	5.36877	5.8313	5.67158	5.34715	5.15774	5.33609	5.33974	5.37457	5.34371	5.14676	Abcd4	ATP-binding cassette, subfamily D (ALD), member 4	1.11653	-1.00563	0.194504	0.945737	0.843395	0.989687
8.90289	8.66535	8.99986	8.88189	9.07147	8.83672	8.76384	8.97573	9.14645	9.06056	8.95523	8.54154	8.85076	8.3582	8.86242	Abce1	ATP-binding cassette, subfamily E (OABP), member 1	1.03697	-1.14129	0.689199	0.158338	0.963393	0.564664
7.48107	7.38129	7.49559	7.35673	7.37713	7.3403	7.85991	7.76042	7.68769	7.55974	7.46137	7.23908	7.09745	7.24272	7.18575	Abcf1	ATP-binding cassette, subfamily F (GCN20), member 1	1.16736	-1.12747	0.0522274	0.122944	0.692635	0.517448
7.23988	6.92579	7.13998	7.16859	7.15462	7.26881	7.37865	7.34052	7.33905	7.14245	7.07814	6.99131	6.95411	6.9756	7.10517	Abcf2	ATP-binding cassette, subfamily F (GCN20), member 2	1.1236	-1.07542	0.0703	0.242843	0.712587	0.651457
7.98787	7.96566	8.04062	7.96459	8.11632	8.10074	8.16135	8.24144	8.13155	8.10864	7.79631	7.62719	7.74638	7.66587	7.80009	Abcf3	ATP-binding cassette, subfamily F (GCN20), member 3	1.09713	-1.22082	0.104447	0.00204796	0.767421	0.0922964
6.85712	6.6978	6.65059	6.68894	6.82087	6.78914	7.23091	7.0367	6.91803	7.10093	6.68655	6.55304	6.84961	6.38737	6.31783	Abcg1	ATP-binding cassette, subfamily G (WHITE), member 1	1.20755	-1.13617	0.0333411	0.133641	0.624358	0.531778
4.76738	4.59943	4.88402	4.84863	4.86619	5.0047	5.08339	5.02399	4.94406	5.12582	4.74571	4.48725	4.97407	4.762	4.65991	Abcg2	ATP-binding cassette, subfamily G (WHITE), member 2	1.18367	-1.04779	0.027024	0.507971	0.592664	0.830027
3.96363	4.42516	4.55365	4.84601	4.63163	3.85478	4.83862	4.32656	4.00652	4.40787	4.40787	4.60534	4.32815	4.40787	3.89826	Abcg3	ATP-binding cassette, subfamily G (WHITE), member 3	-1.14643	-1.11305	0.333583	0.44578	0.896692	0.797221
5.69735	5.42482	6.22163	6.01497	5.68305	5.68654	5.79675	5.56254	5.84604	6.03223	5.61226	5.36243	5.718	5.2766	5.98365	Abcg3l1	ATP-binding cassette, subfamily G (WHITE), member 3-like 1	-1.01645	-1.16294	0.887496	0.202981	0.989639	0.612256
4.59483	4.81034	5.1574	4.77316	4.46832	4.62238	5.31198	5.16007	4.47592	3.73496	5.024	4.9742	5.07106	5.44616	3.80207	Abcg3l2	ATP-binding cassette, subfamily G (WHITE), member 3-like 2	-1.07159	1.07377	0.750253	0.743176	0.974217	0.927057
5.60087	5.55967	5.8524	5.61616	5.87946	5.73017	5.64454	5.54428	5.60087	5.79466	6.04766	5.25479	5.43673	5.39332	5.90882	Abcg3l3	ATP-binding cassette, subfamily G (WHITE), member 3-like 3	-1.02727	-1.06692	0.792244	0.528258	0.978897	0.839624
4.82555	4.76255	4.84405	5.06944	4.84021	5.0319	5.30597	5.26475	4.91981	4.74982	4.74797	4.56328	4.62163	4.83609	4.83751	Abcg3l4	ATP-binding cassette, subfamily G (WHITE), member 3-like 4	1.13768	-1.10731	0.130019	0.224862	0.798102	0.633909
5.2498	5.44336	5.57664	5.7246	5.56692	5.35065	6.18577	6.02685	5.5697	5.28827	5.56692	5.23544	5.69986	5.56692	6.00981	Abcg4	ATP-binding cassette, subfamily G (WHITE), member 4	1.12661	1.0744	0.36225	0.579984	0.9039	0.863153
4.93322	5.19249	4.62867	5.16196	4.57246	4.9073	5.56677	5.38875	4.77962	4.39356	4.71231	5.07773	4.77856	5.17594	4.27559	Abcg5	ATP-binding cassette, subfamily G (WHITE), member 5	1.07881	-1.06713	0.634002	0.68313	0.955622	0.905893
4.47202	4.67601	4.80297	5.01822	4.54515	4.50674	5.09918	5.35599	4.78436	4.58141	4.74544	4.68877	4.80572	4.82864	4.74544	Abcg8	ATP-binding cassette, subfamily G (WHITE), member 8	1.11935	1.04241	0.305363	0.701318	0.887591	0.912799
6.47348	6.52944	6.63758	6.58007	6.58007	6.94063	6.92116	6.84509	6.80715	6.92592	6.27148	6.42925	6.33627	6.45335	6.39896	Abhd1	abhydrolase domain containing 1	1.25515	-1.13466	0.000673699	0.0315038	0.173477	0.314521
6.51209	5.98613	6.58977	6.23915	6.53961	6.22349	6.06083	6.03386	6.44319	6.42429	6.54184	6.10652	6.49007	6.06609	6.54069	Abhd10	abhydrolase domain containing 10	-1.09902	-1.01699	0.369753	0.871136	0.904963	0.968668
7.5591	7.60689	7.85205	7.78423	7.79741	7.9939	8.03435	7.89728	7.81035	7.72452	7.89448	7.68697	7.76519	7.841	7.67187	Abhd11	abhydrolase domain containing 11	1.12673	1.03668	0.0903262	0.592802	0.746116	0.868298
8.03033	8.1295	7.79614	8.33059	8.00829	8.17032	8.39556	8.27421	8.35794	8.06521	8.13599	8.17931	8.08619	8.05552	7.93521	Abhd12	abhydrolase domain containing 12	1.14368	1.01359	0.0905412	0.858122	0.746664	0.963387
3.54432	3.64435	3.73021	3.63403	3.82784	3.52512	3.66343	3.59794	3.46113	3.80354	3.61185	3.72305	3.63734	3.68076	4.49297	Abhd12b	abhydrolase domain containing 12B	-1.04675	1.11191	0.666504	0.323592	0.960331	0.717617
6.74124	6.64977	6.5266	6.67121	6.61826	6.51737	6.79009	6.722	6.69832	6.61826	6.51215	6.53968	6.53007	6.51871	6.70002	Abhd13	abhydrolase domain containing 13	1.01945	-1.05796	0.745086	0.348071	0.973733	0.734097
6.10769	6.44264	6.14686	6.14686	6.14265	6.35897	6.02806	5.90889	5.94093	6.12918	6.18112	6.28973	6.31713	6.09641	5.95052	Abhd14a	abhydrolase domain containing 14A	-1.08986	-1.02127	0.283689	0.789402	0.877426	0.942023
8.09988	8.08839	7.94333	8.11823	8.1233	8.23402	8.37394	8.43354	8.2718	8.44547	8.1263	7.79989	8.09049	7.62527	7.70437	Abhd14b	abhydrolase domain containing 14b	1.21178	-1.15297	0.0212263	0.0759729	0.562472	0.433679
4.6954	4.68273	4.32229	4.96317	4.88152	4.74159	5.19226	5.18809	4.85859	4.40188	4.87263	5.08741	5.03317	5.10427	4.98229	Abhd15	abhydrolase domain containing 15	1.12308	1.23708	0.294037	0.0647554	0.883262	0.406982
7.90941	7.87083	7.84555	7.73483	7.82792	7.92024	7.77471	7.72995	7.88712	7.89929	7.88097	7.93896	7.84226	7.90172	7.7391	Abhd16a	abhydrolase domain containing 16A	1.00316	1.016	0.955317	0.778441	0.995989	0.93759
4.06824	4.06824	3.90858	3.76001	3.72582	3.97617	4.24019	4.25129	4.03863	3.72055	3.88654	4.13749	4.06824	4.14357	4.06824	Abhd16b	abhydrolase domain containing 16B	1.10128	1.11314	0.251366	0.204826	0.86834	0.614344
7.56684	7.26607	7.16302	7.21481	7.27019	7.255	7.33782	7.35526	7.27285	6.93558	7.38342	7.29091	7.16726	6.86499	6.82809	Abhd17a	abhydrolase domain containing 17A	-1.046	-1.14017	0.625477	0.166638	0.954909	0.57475
8.72565	8.6992	8.83963	8.57689	8.90672	8.7004	8.5328	8.42777	8.96478	9.26638	8.84417	8.34961	8.69548	8.5113	8.75971	Abhd17b	abhydrolase domain containing 17B	1.02017	-1.0849	0.851414	0.448818	0.98548	0.799024
6.7634	6.38868	6.7278	6.46524	6.62078	6.42938	6.79246	6.75039	6.59772	6.19426	6.90473	6.50545	6.52046	6.09706	6.54701	Abhd17c	abhydrolase domain containing 17C	-1.02835	-1.05573	0.79185	0.609922	0.978897	0.874781
10.74	10.7296	10.6486	10.7865	10.7875	10.6294	10.5337	10.4008	10.5926	10.6069	10.5844	10.3054	10.4307	10.6068	10.6526	Abhd2	abhydrolase domain containing 2	-1.13741	-1.16671	0.0555871	0.0252261	0.696931	0.28735
10.3228	10.4439	10.7083	10.1745	10.6109	10.563	10.4947	10.3522	10.5935	10.7255	10.5673	10.2877	10.4434	10.1762	10.3595	Abhd3	abhydrolase domain containing 3	1.0671	-1.06087	0.437996	0.47965	0.918615	0.816297
10.4363	10.7158	10.6107	10.5192	10.6665	10.292	10.4354	10.2623	10.193	10.3644	10.4002	10.3675	10.4102	10.4086	10.4086	Abhd4	abhydrolase domain containing 4	-1.21442	-1.1413	0.00410624	0.0361865	0.338193	0.33113
8.34387	8.10115	8.18467	8.21812	8.25048	8.13585	8.06303	7.90264	8.13585	8.45733	8.00875	7.65247	8.07227	8.0385	8.22712	Abhd5	abhydrolase domain containing 5	-1.05754	-1.1646	0.51286	0.0878575	0.932668	0.456653
10.7266	10.579	10.5923	10.7534	10.5623	10.6014	10.7614	10.7819	10.7546	10.7289	10.7682	10.732	10.7889	10.7218	10.7812	Abhd6	abhydrolase domain containing 6	1.05916	1.08349	0.303757	0.158041	0.886663	0.56445
7.37805	7.34637	7.25561	7.17351	7.36304	7.38724	7.38264	7.26015	7.34637	7.32913	7.43641	7.32053	7.60979	7.1639	6.86175	Abhd8	abhydrolase domain containing 8	1.02654	-1.01737	0.755874	0.837913	0.974907	0.957626
7.90763	7.55539	7.81605	7.81605	7.82536	7.78614	7.98394	7.90949	8.06804	8.10336	7.91042	7.20282	7.61432	7.13442	7.64019	Abi1	abl-interactor 1	1.13768	-1.21728	0.201877	0.0599619	0.84752	0.395061
7.9636	8.08235	7.97141	8.18031	8.08235	8.05824	8.41109	8.29468	8.11098	8.16091	8.18133	8.08235	8.16523	7.96137	8.01351	Abi2	abl-interactor 2	1.11047	1.01731	0.123519	0.792967	0.790939	0.943405
6.12755	6.03729	5.88136	6.12634	5.76328	5.99649	6.25078	6.22139	5.99649	5.85016	5.97517	5.99649	6.20055	5.92	5.60708	Abi3	ABI family, member 3	1.05402	-1.03333	0.547684	0.706792	0.938953	0.914849
10.6797	10.7978	10.7137	10.8191	10.6286	10.619	10.846	10.8848	10.6948	10.6095	10.769	10.6958	10.7003	10.687	10.7754	Abi3bp	ABI family, member 3 (NESH) binding protein	1.0021	-1.00158	0.971923	0.978934	0.997845	0.996461
7.29525	7.31856	7.32765	7.42623	7.21449	7.33691	7.75209	7.75534	7.61319	7.31856	7.26579	7.21254	7.12976	7.11451	7.1868	Abl1	c-abl oncogene 1, non-receptor tyrosine kinase	1.18	-1.09775	0.0342746	0.209254	0.630257	0.618723
6.56955	7.14736	6.42908	6.82227	6.62255	6.62255	7.07324	6.91766	6.34601	6.35438	6.39102	6.77619	6.57866	6.46462	6.27137	Abl2	c-abl oncogene 2, non-receptor tyrosine kinase	-1.03914	-1.16618	0.746013	0.206264	0.973733	0.615537
6.62538	7.06131	6.91403	6.71075	6.58678	6.9744	7.12303	6.99155	7.01596	6.75831	6.83924	6.42849	6.58899	6.60173	6.99137	Ablim1	actin-binding LIM protein 1	1.14314	-1.06414	0.148867	0.490348	0.811997	0.820255
5.8864	5.97771	5.77431	5.86714	5.66863	5.80443	6.03709	5.92906	5.58133	5.92583	5.85679	5.85679	5.90109	5.85679	6.01003	Ablim2	actin binding LIM protein family, member 2	1.01446	1.04352	0.836465	0.542435	0.982812	0.846956
4.62194	4.65974	4.62194	4.66397	4.64072	4.36886	4.71346	4.70753	4.62194	4.27873	4.62194	4.64937	4.52457	4.54958	4.54667	Ablim3	actin binding LIM protein family, member 3	-1.07442	-1.04481	0.298098	0.520376	0.8852	0.836107
6.68664	6.57974	6.81301	6.21862	6.88301	6.41535	6.40184	6.1183	6.5008	6.78894	6.95858	6.38988	6.62649	6.08021	7.03873	Abo	ABO blood group (transferase A, alpha 1-3-N-acetylgalactosaminyltransferase; transferase B, alpha 1-3-galactosyltransferase)	-1.14168	-1.01215	0.321869	0.926847	0.893842	0.984366
5.79219	5.77162	5.51572	5.76474	5.57271	5.93704	6.01318	6.16511	5.86568	5.54089	5.72304	5.6914	5.60383	5.66963	5.43354	Abr	active BCR-related	1.16553	-1.04182	0.0760308	0.617692	0.72546	0.878794
4.2718	4.39332	4.00083	4.07966	3.46051	4.10268	4.77962	4.64593	4.12552	3.94795	3.90629	4.57476	4.08278	4.27911	4.14654	Abra	actin-binding Rho activating protein	1.21345	1.11471	0.179801	0.441982	0.832364	0.794809
6.63013	6.10324	6.64354	6.43486	6.52762	6.53796	6.8946	6.74084	6.92789	7.1357	6.73016	6.12866	6.52043	5.98546	6.47212	Abracl	ABRA C-terminal like	1.30091	-1.07215	0.0293532	0.53331	0.606607	0.842535
6.29323	6.376	6.376	6.33135	6.70366	6.32461	6.43467	6.64254	6.376	6.68717	6.68086	6.376	6.48918	6.14826	5.92558	Abt1	activator of basal transcription 1	1.05479	-1.0659	0.589441	0.519399	0.947128	0.835512
6.68005	6.32696	6.54303	6.34176	6.52214	6.43145	6.42901	6.43145	6.43145	6.64431	6.92954	6.04646	6.22304	6.14965	6.43145	Abtb1	ankyrin repeat and BTB (POZ) domain containing 1	-1.00644	-1.09184	0.949821	0.394742	0.99495	0.764554
5.19765	5.07271	5.50071	5.11157	4.8473	5.05758	5.53714	5.39686	5.24982	4.5841	5.24645	5.20246	5.35859	5.19388	5.56271	Abtb2	ankyrin repeat and BTB (POZ) domain containing 2	1.01334	1.12259	0.910019	0.331612	0.992887	0.722121
4.26206	4.12773	4.2771	4.13806	4.13007	4.13007	4.33759	4.54675	4.06671	3.94732	4.03738	4.12452	4.13007	4.13007	4.11726	Ac1576	uncharacterized LOC102552783	1.01303	-1.05639	0.863033	0.468709	0.987123	0.810471
7.19717	7.35197	7.20109	7.34435	7.38009	7.38791	7.57355	7.54664	7.40059	7.34435	7.48625	7.14381	7.20029	7.10522	7.06334	Acaa1a	acetyl-CoA acyltransferase 1	1.11394	-1.06818	0.131198	0.344615	0.79982	0.731548
10.6807	10.6371	10.7802	10.7361	10.7302	10.5823	10.626	10.6409	10.7358	10.6858	10.7027	10.4256	10.5953	10.4841	10.6511	Acaa2	acetyl-CoA acyltransferase 2	-1.04153	-1.10277	0.482877	0.10418	0.929468	0.484854
7.67918	7.53775	7.76523	7.73616	7.85695	7.65271	7.8191	7.7762	7.68456	7.87355	7.57837	7.15716	7.50742	7.14783	7.43225	Acaca	acetyl-CoA carboxylase alpha	1.03252	-1.27495	0.669078	0.00476096	0.96082	0.138197
5.13824	4.96128	5.10358	5.14026	5.51929	5.17369	5.16152	5.08814	5.17628	4.87809	4.9157	5.1778	5.08623	5.13824	5.01503	Acacb	acetyl-CoA carboxylase beta	-1.05481	-1.07619	0.492826	0.348708	0.929862	0.734573
7.07315	6.80767	7.00003	6.84006	7.03495	6.74938	6.70654	6.51494	6.81693	6.89964	6.81693	6.58765	6.70389	6.76903	6.81693	Acad10	acyl-CoA dehydrogenase family, member 10	-1.15964	-1.15852	0.0423938	0.0435887	0.658105	0.356088
6.96837	6.92719	6.6799	6.86325	6.8962	6.83982	6.83462	6.92422	7.01048	6.94208	6.83462	6.56656	6.74044	6.54683	6.41508	Acad11	acyl-CoA dehydrogenase family, member 11	1.03044	-1.18614	0.662005	0.0226795	0.959143	0.275135
8.27285	8.35151	8.53496	8.27503	8.52659	8.27503	7.94696	7.90817	8.18549	8.38596	8.38749	7.86584	8.15935	8.33953	8.46913	Acad8	acyl-CoA dehydrogenase family, member 8	-1.19074	-1.10797	0.0730318	0.275365	0.718346	0.682568
7.62837	7.43023	7.97141	7.82666	8.07232	7.77934	7.88111	7.94255	7.98948	8.089	7.79492	7.48088	7.74115	7.36948	7.7734	Acad9	acyl-CoA dehydrogenase family, member 9	1.10995	-1.11252	0.268495	0.258492	0.874445	0.666963
9.85559	9.88089	9.9002	9.89419	9.93877	9.80998	9.90637	9.94703	9.99559	10.012	9.94504	9.73776	9.89397	9.65855	9.95042	Acadl	acyl-CoA dehydrogenase, long chain	1.0283	-1.04014	0.641933	0.513525	0.956786	0.832598
9.71674	9.63728	9.70654	9.56786	9.77384	9.49878	9.09412	9.37033	9.69061	9.78265	9.72576	9.5951	9.57319	9.47495	9.58216	Acadm	acyl-CoA dehydrogenase, C-4 to C-12 straight chain	-1.14326	-1.06454	0.123137	0.457278	0.790703	0.803195
8.07952	7.79622	7.68983	7.87903	7.87061	7.91278	7.93709	7.90219	7.91278	7.75902	8.01931	8.00208	8.19798	7.92678	7.80151	Acads	acyl-CoA dehydrogenase, C-2 to C-3 short chain	1.01518	1.09163	0.826587	0.213972	0.98247	0.623236
7.45505	7.25344	7.47667	7.62216	7.58422	6.97751	7.47228	7.6657	7.43107	7.42492	7.24258	6.77367	7.11251	6.91503	7.25164	Acadsb	acyl-CoA dehydrogenase, short/branched chain	-1.05996	-1.33721	0.543325	0.00725245	0.938515	0.17026
9.09977	8.99717	8.96823	9.0383	9.0534	8.94841	8.96453	9.0752	9.03084	8.96453	8.91296	8.82558	8.87584	8.82929	8.98353	Acadvl	acyl-CoA dehydrogenase, very long chain	-1.02433	-1.10645	0.649815	0.0701187	0.957429	0.418957
4.87318	5.04564	4.71239	5.11725	4.67443	4.85808	5.38455	5.37161	4.60315	4.44982	4.83156	5.03724	4.65383	5.1671	5.03701	Acan	aggrecan	1.03445	1.04302	0.791032	0.741915	0.978897	0.926472
4.5243	4.52506	4.54251	4.52506	4.43341	4.3482	4.87173	4.8473	4.52506	4.27037	4.52506	4.76085	4.52506	4.58313	4.52506	Acap1	ArfGAP with coiled-coil, ankyrin repeat and PH domains 1	1.04425	1.05246	0.606366	0.543581	0.950618	0.847303
9.09047	8.98694	8.87102	9.02427	8.98219	8.92967	9.15648	9.07645	9.09649	8.82689	8.63786	8.82618	8.97158	8.68286	8.82773	Acap2	ArfGAP with coiled-coil, ankyrin repeat and PH domains 2	1.01834	-1.15008	0.786626	0.0510035	0.978695	0.373443
6.06619	6.01325	5.94738	6.15365	5.50223	6.0161	6.258	6.53444	6.19998	6.10233	6.07779	6.09098	5.99184	6.17714	5.98116	Acap3	ArfGAP with coiled-coil, ankyrin repeat and PH domains 3	1.21894	1.0922	0.0407202	0.334388	0.652765	0.724232
9.10208	9.20099	9.25576	9.00702	9.21156	8.93606	9.00702	8.90905	9.05266	9.24724	8.95902	8.78743	8.91537	8.83284	9.00702	Acat1	acetyl-CoA acetyltransferase 1	-1.09057	-1.19346	0.192266	0.0138533	0.842567	0.224794
6.93336	7.39726	7.301	7.23354	7.02806	7.83486	7.60259	7.78471	7.9582	7.98323	7.65625	7.43092	7.55844	7.37084	7.6149	Acat2	acetyl-CoA acetyltransferase 2	1.5736	1.27247	3.2674e-05	0.00730052	0.0443943	0.17026
7.65571	7.45322	7.70073	7.42755	7.46523	7.35685	7.72816	7.86461	7.56704	7.67304	7.37445	7.33118	7.31917	7.19669	7.50868	Acbd3	acyl-CoA binding domain containing 3	1.06988	-1.14429	0.377464	0.08958	0.908236	0.459637
6.3092	6.07005	6.31639	6.23967	6.11777	6.23967	6.57579	6.23967	6.23967	6.27142	6.15308	6.10098	6.29912	5.57346	6.21101	Acbd4	acyl-CoA binding domain containing 4	1.07373	-1.10427	0.442102	0.288323	0.918855	0.692855
7.87356	7.65788	7.96304	7.92582	8.13265	7.60117	8.0364	8.08979	8.18992	8.09512	7.99936	7.62618	7.98456	7.55807	7.98312	Acbd5	acyl-CoA binding domain containing 5	1.06576	-1.05726	0.509142	0.56315	0.932312	0.855451
7.25124	6.74278	6.91409	6.86502	7.12781	6.86107	7.07068	7.12257	6.9979	7.08994	7.06309	6.70914	6.96034	6.61791	6.8534	Acbd6	acyl-CoA binding domain containing 6	1.03401	-1.10146	0.685981	0.252035	0.962767	0.659807
4.59484	4.88492	5.32164	4.53801	4.37592	4.59484	4.86571	4.93877	4.26638	4.18716	4.48095	4.70395	4.31594	4.81338	4.85247	Acbd7	acyl-CoA binding domain containing 7	-1.127	-1.07902	0.385089	0.577706	0.909965	0.861882
5.67648	5.67648	5.56923	5.8027	5.64054	5.49449	5.85861	5.70089	5.67648	5.5068	5.68847	5.65253	5.64658	5.55992	5.67648	Accs	1-aminocyclopropane-1-carboxylate synthase homolog (Arabidopsis)(non-functional)	-1.01793	-1.0198	0.778663	0.756479	0.977238	0.931001
3.86302	4.1488	3.72574	4.12615	4.11181	3.79798	4.49728	4.26108	3.65592	3.79818	4.04441	4.09179	4.42819	4.0294	4.11881	Accsl	1-aminocyclopropane-1-carboxylate synthase homolog (Arabidopsis)(non-functional)-like	1.00485	1.10758	0.965334	0.365566	0.996845	0.745707
7.27892	6.92987	7.55891	7.26607	7.51865	7.42263	7.49316	7.64734	7.76376	7.59305	7.37006	6.74335	7.22122	6.90973	7.0868	Acd	adrenocortical dysplasia homolog (mouse)	1.20874	-1.18448	0.0702492	0.102238	0.712587	0.481648
5.74997	5.62443	5.39775	5.78294	4.78162	5.81976	6.06536	6.33451	6.18973	5.62288	5.69433	5.61546	5.52415	5.69433	5.45944	Ace	angiotensin I converting enzyme	1.45307	1.09445	0.00911411	0.481109	0.441679	0.816674
5.38892	5.18923	5.584	5.32992	5.77076	5.32235	5.72088	5.80841	5.92125	5.49108	5.37936	5.13592	5.27933	5.49161	5.88215	Ace2	angiotensin I converting enzyme 2	1.14888	-1.01318	0.223448	0.906214	0.854382	0.977873
4.88801	5.34236	5.17047	5.30817	5.15512	5.34236	5.86185	5.79161	5.00937	4.72139	5.39131	5.42994	5.34236	5.61276	5.35294	Ace3	angiotensin I converting enzyme (peptidyl-dipeptidase A) 3	1.127	1.19171	0.371261	0.196355	0.905888	0.607333
4.52392	4.66727	4.44089	4.72591	4.58023	4.53852	4.91071	5.03564	4.40302	4.31244	5.06841	4.66199	4.5332	4.94972	4.75209	Acer1	alkaline ceramidase 1	1.037	1.15303	0.726443	0.182688	0.972505	0.593066
8.01776	7.46573	7.69683	7.76101	8.29265	7.95751	7.85807	7.88733	8.07326	8.32697	7.90044	7.4035	8.08939	7.74636	7.66539	Acer2	alkaline ceramidase 2	1.12805	-1.06126	0.299528	0.603697	0.885306	0.872223
4.50573	3.66286	4.56611	4.39023	4.88692	4.16661	4.39996	4.38372	4.36818	4.64641	4.28231	3.52424	3.95142	3.80476	4.26746	Acer3	alkaline ceramidase 3	-1.00653	-1.35316	0.963346	0.0464123	0.996612	0.362516
6.00268	5.7075	6.06266	5.83687	6.02955	6.19082	6.0077	6.05585	5.98149	5.94522	5.94522	5.89762	5.75109	5.78202	5.5561	Ache	acetylcholinesterase	1.078	-1.10301	0.304506	0.185468	0.886917	0.596225
7.94805	7.9696	8.02808	7.98755	7.93581	8.01397	8.34721	8.36559	8.11963	7.81372	7.68371	7.76758	7.8819	7.78518	7.82982	Acin1	apoptotic chromatin condensation inducer 1	1.1159	-1.13617	0.152733	0.0998775	0.811997	0.477732
5.52757	5.17217	5.17545	5.51148	5.1498	5.51468	6.05135	5.93613	5.28208	5.5555	5.37583	5.48099	5.37275	5.50772	5.52414	Ackr2	atypical chemokine receptor 2	1.28401	1.10573	0.0218223	0.320036	0.567001	0.715662
5.51607	5.37343	5.69589	5.07954	5.75509	5.42114	5.24278	5.3868	5.45552	5.8988	5.24586	4.94915	5.07275	5.18041	5.07498	Ackr4	atypical chemokine receptor 4	-1.00208	-1.30078	0.983487	0.0176939	0.998978	0.248984
9.06053	9.21441	9.29825	9.2261	9.40031	9.40284	9.59921	9.60148	9.58331	9.3442	9.54382	9.32598	9.45323	9.41899	9.39705	Acly	ATP citrate lyase	1.20271	1.1391	0.0112433	0.0595596	0.470288	0.393967
4.08871	3.95138	4.27682	4.11286	4.3003	3.80669	4.52965	4.5506	3.81699	4.23146	4.05989	4.18961	4.06122	4.10644	4.37762	Acmsd	aminocarboxymuconate semialdehyde decarboxylase	1.02887	1.00901	0.789543	0.932866	0.978897	0.985975
7.49468	7.51513	7.32221	7.58683	7.22476	7.68216	7.85035	7.84517	7.38498	7.2323	7.48785	7.65007	7.42281	7.25544	7.4718	Acn9	ACN9 homolog (S. cerevisiae)	1.12527	1.02022	0.215699	0.82944	0.852777	0.954695
3.54925	3.44236	4.25797	3.56143	3.38356	3.94634	3.92314	3.86327	3.42865	3.8952	3.80059	3.73437	3.50254	3.8119	4.38174	Acnat1	acyl-coenzyme A amino acid N-acyltransferase 1	1.12694	1.15454	0.364958	0.278898	0.904242	0.685749
3.53023	4.10892	4.06387	4.07587	3.79912	3.41254	4.48199	4.53311	3.5447	3.90192	4.02894	3.8345	4.23653	4.30876	3.86817	Acnat2	acyl-coenzyme A amino acid N-acyltransferase 2	1.04193	1.10174	0.78281	0.517971	0.978182	0.834787
7.84021	7.73831	7.96135	7.84422	7.97952	7.94131	8.05087	8.05284	8.25588	8.14219	7.93043	7.39436	7.77465	7.41744	7.74987	Aco1	aconitase 1, soluble	1.16143	-1.16423	0.0778757	0.0736692	0.727814	0.427822
10.7968	10.8363	10.66	10.8299	10.7549	10.7737	10.9094	10.8767	10.9087	10.8343	10.8343	10.8554	10.8682	10.8307	10.8343	Aco2	aconitase 2, mitochondrial	1.0607	1.049	0.269249	0.366473	0.874649	0.746147
4.01021	4.22408	3.7194	4.20475	4.5935	3.72203	4.58684	4.29918	4.39364	3.77362	3.60044	3.73287	4.11061	3.73341	3.88766	Acot1	acyl-CoA thioesterase 1	1.00325	-1.26347	0.980504	0.0931035	0.998732	0.465695
4.92099	4.92791	4.87097	5.1278	4.73674	5.15557	5.36333	5.28259	4.77856	5.12384	4.83669	4.80871	4.87997	4.82749	4.81285	Acot11	acyl-CoA thioesterase 11	1.16789	-1.05976	0.0598998	0.45842	0.699803	0.804059
4.74113	4.91323	4.55501	4.75578	4.15515	4.74113	5.02586	4.92184	4.51116	4.84173	4.74113	4.8811	4.61387	4.86254	4.29343	Acot12	acyl-CoA thioesterase 12	1.13625	1.03839	0.251175	0.729714	0.868215	0.922445
6.76346	6.96044	6.48294	6.65484	6.7123	6.67586	6.66449	6.7165	6.62358	6.45037	6.66449	6.94853	6.66449	6.66322	6.06246	Acot13	acyl-CoA thioesterase 13	-1.06337	-1.08234	0.541654	0.433749	0.938354	0.790466
9.03708	8.64956	8.72132	8.74258	9.03159	8.47325	8.52761	8.72679	8.54789	8.20947	8.53212	8.52758	8.67486	8.55842	8.75722	Acot2	acyl-CoA thioesterase 2	-1.26525	-1.1699	0.00932616	0.0653826	0.447229	0.408376
5.73566	5.83354	5.75467	5.29251	5.27087	5.41555	5.50165	5.24615	5.37779	5.11176	5.49604	5.91967	4.93247	5.53763	4.90591	Acot3	acyl-CoA thioesterase 3	-1.18663	-1.16401	0.206567	0.259604	0.849356	0.668179
5.11688	5.40343	5.23212	5.5207	5.47193	5.59899	5.57979	5.95601	5.47193	5.04497	5.41879	5.43093	5.38337	5.76546	5.64468	Acot4	acyl-CoA thioesterase 4	1.13392	1.1326	0.240114	0.244321	0.863577	0.653058
3.73859	3.55624	3.77823	3.70381	3.74326	3.7139	4.11971	3.86127	3.39305	3.93159	3.70381	3.63939	3.49065	3.66611	4.31165	Acot5	acyl-CoA thioesterase 5	1.07168	1.04124	0.528591	0.711791	0.935732	0.915957
4.01304	3.87352	3.81354	3.8942	3.76837	3.91502	4.43252	4.3262	4.0212	3.9557	4.1627	4.05408	3.96002	4.09705	4.08358	Acot6	acyl-CoA thioesterase 6	1.19548	1.14786	0.031939	0.0877574	0.616799	0.456443
7.35977	7.34807	7.42069	7.64147	7.60442	7.70298	7.61899	7.50014	7.47526	7.42243	7.37824	7.16007	7.42243	7.29515	7.41582	Acot7	acyl-CoA thioesterase 7	1.04904	-1.10232	0.484238	0.165077	0.929525	0.573322
5.30312	5.33394	5.30312	5.32829	5.46625	5.29171	5.70156	5.67905	5.30312	5.35864	4.86422	5.17361	5.15801	5.23473	5.18426	Acot8	acyl-CoA thioesterase 8	1.08664	-1.16795	0.288539	0.0576139	0.880402	0.389239
7.22901	6.60244	7.30851	7.11792	7.54228	7.04963	7.33088	7.20241	7.67443	7.40901	7.53265	6.88921	7.46055	6.78069	7.34773	Acot9	acyl-CoA thioesterase 9	1.12759	1.02964	0.375007	0.827019	0.907283	0.95426
9.21244	9.16629	9.25254	9.15038	9.07225	9.09381	9.24039	9.25446	9.2504	9.1897	9.06115	8.92883	9.12798	8.84337	9.04721	Acox1	acyl-CoA oxidase 1, palmitoyl	1.02454	-1.12433	0.680146	0.0601769	0.961475	0.395525
4.51208	4.74387	4.43984	4.60589	4.23975	4.58707	4.65267	4.72418	4.16759	4.53702	4.34204	4.8809	4.76703	4.94792	4.43618	Acox2	acyl-CoA oxidase 2, branched chain	1.01777	1.12235	0.863487	0.269738	0.987123	0.677669
8.10219	7.88647	8.09843	7.94242	8.19335	8.00276	8.02317	8.05844	8.03411	8.09678	8.07144	7.66111	7.86693	7.61324	7.93618	Acox3	acyl-CoA oxidase 3, pristanoyl	-1.00105	-1.16054	0.988233	0.0512952	0.998978	0.373689
4.529	4.6408	4.45933	4.55617	4.3423	4.38037	4.96148	4.9174	4.39639	4.13922	4.24184	4.49369	4.61092	4.49369	4.12204	Acoxl	acyl-CoA oxidase-like	1.03775	-1.08154	0.736037	0.478676	0.973733	0.816145
4.92263	4.7813	4.85715	5.14844	4.89282	4.85434	5.58437	5.34371	4.58036	4.75089	5.18811	4.80644	4.6898	4.63409	5.13923	Acp1	acid phosphatase 1, soluble	1.07346	-1.02026	0.579804	0.874931	0.945357	0.969869
8.20471	8.17507	8.23876	8.17754	8.36453	8.24873	8.07942	7.84425	8.25462	8.31748	8.14657	8.11491	8.18318	7.99623	8.10544	Acp2	acid phosphatase 2, lysosomal	-1.05938	-1.08889	0.410197	0.23019	0.91267	0.639155
6.29985	5.88866	6.20106	5.54774	5.8631	6.2528	6.40367	6.42723	6.49066	6.68914	6.19219	6.03897	5.76575	5.81223	6.14395	Acp5	acid phosphatase 5, tartrate resistant	1.40699	1.02139	0.00376761	0.834846	0.326749	0.95682
7.73407	7.85228	7.93226	7.7518	8.03849	7.94263	8.09915	7.87126	7.94183	7.90926	7.94043	7.50851	7.85443	7.70844	7.96365	Acp6	acid phosphatase 6, lysophosphatidic	1.06514	-1.04731	0.396426	0.532189	0.911294	0.842006
5.89199	5.60049	5.83727	5.96381	5.87745	5.74462	5.94327	6.15097	6.12506	6.10183	5.87328	5.83273	5.97783	5.60849	5.84784	Acpp	acid phosphatase, prostate	1.13206	-1.00429	0.117872	0.955143	0.782959	0.991888
4.82962	4.9152	4.47808	4.85753	4.46248	4.85753	4.98518	5.08472	4.73025	4.81125	4.8466	4.94967	5.09788	4.93425	4.81755	Acpt	acid phosphatase, testicular	1.13698	1.16522	0.126425	0.0730393	0.794589	0.426599
4.30345	4.832	4.30227	4.81413	4.19585	4.28414	5.08423	5.09331	4.22959	4.65009	4.65009	4.67785	4.8008	4.7664	4.01064	Acr	acrosin	1.13189	1.06556	0.409256	0.669653	0.912416	0.900059
4.79639	5.1426	5.13108	5.09967	5.43732	4.82073	5.34243	5.17461	5.21475	4.56006	4.85972	4.84157	4.93139	4.99271	4.8313	Acrbp	acrosin binding protein	-1.07095	-1.17289	0.51172	0.138714	0.932668	0.539312
3.9853	3.96	3.9853	3.99902	3.9853	3.6999	4.43633	4.50319	3.87188	3.45755	3.70641	4.27016	3.9853	4.0307	4.1434	Acrv1	acrosomal vesicle protein 1	1.00751	1.03112	0.952515	0.8074	0.995392	0.947635
7.44563	7.7505	7.8909	8.06853	8.47415	7.28176	7.61607	7.25518	7.32893	7.89673	7.17161	6.95315	7.19128	7.18972	7.37885	Acsbg1	acyl-CoA synthetase bubblegum family member 1	-1.36623	-1.68065	0.021191	0.000654238	0.562472	0.0494688
4.55946	4.90448	4.85755	5.08796	4.80323	4.89902	5.40923	5.37639	4.6718	4.91962	4.87558	5.09178	4.96489	5.27825	4.66941	Acsbg2	acyl-CoA synthetase bubblegum family member 2	1.15883	1.09691	0.19966	0.413106	0.847156	0.777076
5.98365	5.39221	5.63553	6.01094	5.61848	5.5563	5.91085	5.94527	5.80876	5.6921	5.60867	5.68407	5.61363	5.68407	5.64042	Acsf2	acyl-CoA synthetase family member 2	1.0385	-1.05848	0.66118	0.511369	0.95892	0.831626
7.77313	7.61602	7.81093	7.50412	7.814	7.7464	7.73336	7.78123	8.01771	8.00687	7.73756	7.30706	7.4799	7.22504	7.62012	Acsf3	acyl-CoA synthetase family member 3	1.11224	-1.17259	0.207199	0.0672	0.849356	0.412354
7.52336	7.68007	7.96018	7.69837	7.72617	7.81822	7.92876	7.9188	8.00105	8.03912	7.60109	7.14857	7.58642	7.13608	7.56747	Acsl1	acyl-CoA synthetase long-chain family member 1	1.16761	-1.23945	0.0803913	0.0201868	0.73035	0.263603
6.96518	6.97252	7.43681	7.3464	7.63652	7.35597	7.42332	7.38891	7.62099	7.44186	7.82849	6.9626	7.56314	6.98969	7.5402	Acsl3	acyl-CoA synthetase long-chain family member 3	1.12875	1.07575	0.333686	0.556027	0.896692	0.853266
10.9437	10.8973	11.0571	11.2029	11.0021	10.7993	11.1076	11.1528	11.1594	11.0579	10.9531	10.8011	10.9295	10.8541	10.9506	Acsl4	acyl-CoA synthetase long-chain family member 4	1.02438	-1.08895	0.717519	0.21183	0.970532	0.621199
7.79466	7.62586	7.66435	7.6705	7.79466	7.8394	8.03439	8.09948	7.97292	8.18736	7.62215	7.63494	7.87326	7.47319	7.75337	Acsl5	acyl-CoA synthetase long-chain family member 5	1.24548	-1.02713	0.00532434	0.69704	0.365215	0.911462
5.29311	5.43541	5.60495	5.47559	5.52492	5.66455	6.03536	6.22617	5.56546	5.46007	5.5387	5.73406	5.08366	5.55454	5.53898	Acsl6	acyl-CoA synthetase long-chain family member 6	1.25139	1.0162	0.05208	0.88182	0.692376	0.972169
3.92862	4.24335	3.7765	4.06689	3.69641	3.84873	3.82194	4.22423	3.82206	3.38765	3.83288	4.26595	4.23319	4.71943	3.97487	Acsm1	acyl-CoA synthetase medium-chain family member 1	-1.08781	1.1999	0.503102	0.158092	0.93145	0.56445
4.14539	4.03709	4.61254	4.04303	3.83727	3.82357	4.09696	4.0736	3.76463	4.57033	3.95275	4.04303	4.24707	4.07526	4.04303	Acsm2a	acyl-CoA synthetase medium-chain family member 2A	-1.04917	-1.04452	0.670581	0.699372	0.961188	0.912213
3.54526	3.8896	3.89039	3.89039	3.68878	3.89039	4.21241	4.10086	3.64142	4.06386	3.92288	3.82756	4.35211	4.0243	4.45234	Acsm3	acyl-CoA synthetase medium-chain family member 3	1.14942	1.26134	0.180002	0.0332028	0.832364	0.321533
4.43414	4.57888	4.40406	4.45556	4.19539	4.34986	4.65522	4.61899	4.23338	4.45908	4.42184	4.49899	4.56796	4.70053	4.22175	Acsm4	acyl-CoA synthetase medium-chain family member 4	1.03505	1.0487	0.673294	0.561613	0.961188	0.854823
4.36579	4.88915	3.92991	4.77489	4.17861	4.39586	5.02941	5.18937	4.38501	4.53585	4.58299	4.7289	4.63199	5.05948	3.99157	Acsm5	acyl-CoA synthetase medium-chain family member 5	1.21372	1.12608	0.24268	0.467405	0.864757	0.809641
4.97564	4.76663	4.3783	4.90721	4.33595	4.83447	5.13378	5.2841	4.68525	4.92782	4.83447	4.83447	4.62401	4.6469	4.91183	Acss1	acyl-CoA synthetase short-chain family member 1	1.23143	1.06999	0.0598646	0.518431	0.699803	0.835098
7.06369	6.84305	7.09616	7.0747	7.31857	7.2634	7.75596	7.74324	7.55443	7.58306	7.34214	7.33632	7.59144	7.22207	7.40908	Acss2	acyl-CoA synthetase short-chain family member 2	1.41498	1.23198	0.000669606	0.021492	0.173477	0.26963
6.3954	6.00661	6.59969	6.75818	6.7928	6.33557	6.22726	6.16188	6.28616	6.77174	6.65419	5.81818	6.0601	5.98719	6.53282	Acss3	acyl-CoA synthetase short-chain family member 3	-1.11266	-1.23118	0.428612	0.133802	0.9176	0.531974
5.32377	5.73598	5.86256	5.60921	5.75312	5.78508	5.9915	6.06169	5.47759	5.0578	5.44376	5.93939	5.68879	6.17036	5.78181	Acta1	actin, alpha 1, skeletal muscle	1.01242	1.10795	0.925578	0.442324	0.993591	0.794917
7.90793	7.87521	8.07739	7.44841	7.67239	8.38402	8.07948	8.17255	8.2509	7.98661	7.77105	7.54774	7.77958	7.05684	7.57153	Acta2	actin, alpha 2, smooth muscle, aorta	1.29994	-1.18996	0.0233162	0.114841	0.576773	0.502846
11.5026	11.5392	11.0671	11.5386	10.8532	11.5157	11.1412	11.1193	11.1731	11.0272	11.3166	11.3815	11.4555	11.4033	11.2738	Actb	actin, beta	-1.07538	1.04682	0.466764	0.645022	0.924965	0.889138
4.40025	3.57704	4.08862	3.7006	5.42702	4.64671	3.91874	4.11975	4.15467	4.56274	3.89903	4.20096	4.33703	4.15467	4.2565	Actbl2	actin, beta-like 2	1.02941	-1.04904	0.881445	0.805551	0.989226	0.947603
4.60806	5.1588	3.75128	4.95412	4.63204	4.86517	5.24815	5.45233	4.44204	4.27693	5.26563	5.36409	4.58423	5.26217	4.73909	Actc1	actin, alpha, cardiac muscle 1	1.17778	1.33996	0.4046	0.145883	0.911294	0.547997
9.88888	9.91768	9.89525	9.91193	9.89232	10.2541	10.1805	10.1553	10.1804	9.89202	9.88834	9.77935	9.83358	9.67216	9.6423	Actg1	actin, gamma 1	1.17386	-1.10043	0.0193938	0.138954	0.550371	0.539594
5.00267	5.15979	5.22005	5.28154	4.73233	5.42157	5.99626	5.74644	5.31124	5.01115	5.18196	5.2514	4.98697	4.88792	4.17781	Actg2	actin, gamma 2, smooth muscle, enteric	1.33613	-1.13451	0.0669809	0.403338	0.708545	0.770827
4.93902	5.64559	5.24608	5.4511	4.98591	5.19538	5.93547	5.92441	5.16549	4.76081	5.23218	5.55828	5.67101	5.86123	4.55428	Actl10	actin-like 10	1.10402	1.08814	0.598904	0.653068	0.949268	0.892673
4.89477	4.90896	4.90896	5.04414	4.14562	4.96452	4.92743	5.01942	4.79665	4.56177	4.90896	5.24265	4.92802	5.03978	4.66739	Actl11	actin-like 11	1.05224	1.13043	0.658691	0.295086	0.95885	0.696828
8.11309	7.91493	8.56414	8.28262	8.33994	8.35808	8.22009	8.39413	8.45589	8.47649	8.25633	7.89911	8.25479	7.92371	8.27485	Actl6a	actin-like 6A	1.10037	-1.08763	0.291663	0.352372	0.882962	0.737454
4.95166	5.19841	4.59367	5.03242	4.68175	4.75683	5.54205	5.47709	4.94342	4.84267	5.11662	5.12472	4.57948	5.03006	4.77474	Actl6b	actin-like 6B	1.1654	1.02352	0.234856	0.853407	0.861186	0.961939
4.38548	4.56216	4.32032	4.69971	4.77519	4.56216	5.23564	5.21502	4.53913	4.09158	4.33752	4.41921	4.28077	4.70796	4.61684	Actl7a	actin-like 7a	1.13299	-1.05417	0.368964	0.701033	0.904924	0.91269
5.32618	5.43542	4.51788	5.53451	5.42485	5.40739	6.03947	6.0638	5.51194	5.33514	5.17945	5.67678	4.94037	5.28084	5.01285	Actl7b	actin-like 7b	1.34144	-1.0208	0.0642079	0.890502	0.708545	0.974643
4.39727	4.83588	4.1342	4.82675	3.96479	4.30571	5.01616	5.33948	4.45249	3.91913	4.71864	4.6725	4.39702	5.1483	4.46757	Actl9	actin-like 9	1.12882	1.18841	0.50277	0.343503	0.93145	0.730948
4.38726	4.5546	4.30624	4.47542	4.39392	4.49141	4.73986	4.64535	4.531	4.95019	4.36565	4.83333	4.56561	4.95979	4.531	Actl9b	actin-like 9b	1.18762	1.17088	0.0630377	0.0853533	0.708545	0.452243
8.49582	8.10803	8.34187	8.02728	8.10309	8.5764	8.51654	8.60867	8.74335	8.27713	8.30882	8.34878	8.20672	7.88255	8.09795	Actn1	actinin, alpha 1	1.25632	-1.03258	0.0183968	0.715466	0.539751	0.917139
6.95616	6.95691	7.09189	7.17026	7.39238	7.51726	7.50773	7.49427	7.86001	6.83232	7.18464	6.90436	7.16639	6.70453	7.3078	Actn2	actinin alpha 2	1.25597	-1.04245	0.0737631	0.730757	0.720781	0.922534
5.1932	5.1978	5.07411	4.90137	5.12908	5.0669	5.36981	5.321	4.62629	5.04325	5.06912	4.99254	4.72791	5.1788	5.00897	Actn3	actinin alpha 3	-1.00951	-1.07448	0.921069	0.456365	0.993591	0.802924
10.4087	10.2734	10.115	10.2531	10.173	10.3022	10.4162	10.3001	10.3725	10.0778	10.4355	10.302	10.3352	10.3001	10.3201	Actn4	actinin alpha 4	1.03463	1.06728	0.591502	0.310891	0.94769	0.708871
8.11558	8.14389	8.07428	8.17873	8.28753	8.11558	8.17747	8.13248	8.23556	8.30101	8.14493	8.01968	8.11777	7.62123	8.04587	Actr10	actin-related protein 10 homolog (S. cerevisiae)	1.02273	-1.12514	0.757982	0.120403	0.97517	0.513993
7.11587	6.99571	6.99653	7.16124	7.12451	7.12818	7.24986	7.01483	7.19591	7.05461	6.89164	6.48108	6.99479	6.52191	6.74004	Actr1a	ARP1 actin-related protein 1 homolog A, centractin alpha (yeast)	1.0352	-1.27711	0.649152	0.0050247	0.957429	0.141728
7.554	7.45904	7.14954	7.581	7.47654	7.74661	8.03171	8.07026	7.87951	7.46015	7.53297	7.35855	7.5169	7.15851	7.32984	Actr1b	ARP1 actin-related protein 1 homolog B, centractin beta (yeast)	1.31369	-1.04585	0.0081941	0.624288	0.432042	0.881554
7.75809	7.16328	7.85049	7.50936	7.82569	7.68627	7.75386	7.7486	8.12792	8.08153	7.85339	7.32536	7.93418	7.31269	7.94847	Actr2	ARP2 actin-related protein 2 homolog (yeast)	1.19603	1.03773	0.153049	0.759782	0.811997	0.931705
9.3763	8.96092	9.14739	9.25782	9.45524	9.33131	9.4958	9.49874	9.3266	9.41119	9.20161	9.12433	9.17754	8.90913	9.2482	Actr3	ARP3 actin-related protein 3 homolog (yeast)	1.12755	-1.07726	0.12269	0.326649	0.790499	0.719305
5.62984	5.28202	5.75258	5.54877	5.63493	5.67426	6.01559	6.15535	5.89113	5.38974	5.53057	5.40718	5.05743	5.0037	4.89414	Actr3b	ARP3 actin-related protein 3 homolog B (yeast)	1.19382	-1.31132	0.130602	0.0272	0.798657	0.295479
5.46975	5.77179	5.27612	5.82255	5.29261	5.61615	6.09143	6.01092	5.52764	5.37737	5.54905	5.85435	5.31159	5.68363	4.95797	Actr5	ARP5 actin-related protein 5 homolog (yeast)	1.14722	-1.03904	0.306071	0.771706	0.887695	0.93575
9.39673	9.36639	9.36702	9.35385	9.29978	9.21092	9.72598	9.54422	9.58447	9.75598	9.34757	9.18114	9.33604	9.01016	9.19313	Actr6	ARP6 actin-related protein 6 homolog (yeast)	1.15473	-1.10431	0.074472	0.205953	0.723158	0.615178
6.70266	6.51628	7.23368	6.72443	7.24391	6.75475	6.90342	6.89605	6.94437	7.0515	6.70715	6.29245	6.6118	6.04469	6.5733	Actr8	ARP8 actin-related protein 8 homolog (yeast)	1.01806	-1.35502	0.873689	0.015034	0.988361	0.232415
3.55456	3.80755	3.77641	3.77319	4.15288	3.68462	4.22164	4.02104	3.62024	4.05072	4.04575	3.82466	4.2212	3.86516	4.34146	Actrt1	actin-related protein T1	1.07679	1.18651	0.480729	0.115295	0.928521	0.503703
4.67296	5.19598	4.43434	4.90876	4.60287	4.63867	5.06899	5.02817	4.75397	4.24821	4.64537	4.93033	4.77658	5.27797	4.7836	Actrt2	actin-related protein T2	-1.01072	1.08657	0.932571	0.512961	0.993996	0.832365
4.76002	4.76002	4.52977	4.99767	4.79747	4.68234	4.87265	4.85226	4.53214	4.45389	4.76002	4.90713	4.73204	4.74977	4.61684	Actrt3	actin-related protein T3	-1.06462	-1.01103	0.429071	0.888643	0.917752	0.97414
6.48321	6.53718	6.67965	6.51401	7.01686	6.92065	6.81081	6.96926	6.66568	6.72495	6.63093	6.40464	6.6415	6.43056	7.00076	Acvr1	activin A receptor, type I	1.12669	-1.01713	0.213268	0.855658	0.851994	0.962516
6.81898	6.73447	7.00498	6.80669	7.06484	6.88774	6.88569	6.8758	7.09669	7.03057	6.98601	6.31387	6.60206	6.36832	6.94823	Acvr1b	activin A receptor, type IB	1.04921	-1.18287	0.616122	0.0936576	0.951802	0.466761
4.93499	5.27011	5.23351	5.08078	4.98672	5.2117	5.37238	5.41884	4.92093	4.73433	5.12354	5.11438	5.17615	5.12354	4.88746	Acvr1c	activin A receptor, type IC	1.02131	-1.0113	0.821391	0.90419	0.981905	0.977251
6.62312	6.26406	6.84921	6.58693	7.04058	6.55215	6.61957	6.58298	6.95001	6.916	6.77149	6.10959	6.41049	6.10346	6.59259	Acvr2a	activin A receptor, type IIA	1.03624	-1.21021	0.758374	0.113841	0.97517	0.501889
4.69938	4.85853	5.31768	4.80366	4.73502	4.94766	5.16132	4.98755	5.08587	4.63969	4.74346	4.55219	4.70508	4.69582	4.87297	Acvr2b	activin A receptor, type IIB	1.05816	-1.12424	0.539837	0.213336	0.937751	0.622315
6.30019	6.06828	6.34537	6.28407	6.00324	6.24035	6.40311	6.45478	6.39317	6.40625	6.24192	6.19047	6.19741	5.97129	6.23346	Acvrl1	activin A receptor type II-like 1	1.13233	-1.02336	0.0796336	0.731658	0.728946	0.922689
6.97808	7.53593	7.74231	7.57485	7.31189	7.57428	7.70121	7.66498	7.52083	7.53225	7.40709	7.37707	7.32712	6.96025	6.79386	Acy1	aminoacylase 1	1.12514	-1.19378	0.276933	0.110718	0.875633	0.496661
5.84142	5.85558	6.0965	6.06061	5.99039	5.75025	6.03343	6.13911	5.98767	5.88985	5.93482	5.64561	5.85558	5.85197	5.84814	Acy3	aspartoacylase (aminocyclase) 3	-1.00614	-1.10319	0.929173	0.16775	0.993591	0.575885
5.73355	5.35848	6.16339	5.5413	6.00512	5.54593	5.6916	5.5666	5.6152	6.37714	5.75459	5.43603	5.09068	5.17466	6.05142	Acyp1	acylphosphatase 1, erythrocyte (common) type	-1.00075	-1.19656	0.996073	0.247495	0.999807	0.655454
6.09678	5.79144	6.14421	6.16328	6.24422	5.89668	6.19337	6.26815	6.07977	6.05953	6.09678	5.97501	6.04717	5.91739	6.11888	Acyp2	acylphosphatase 2, muscle type	1.00801	-1.04026	0.912745	0.589684	0.993288	0.867806
6.40738	6.46239	5.98798	6.43122	6.06909	6.26424	7.00066	6.78875	6.15247	6.25217	6.1272	6.27504	6.12039	6.17543	5.72867	Ada	adenosine deaminase	1.16477	-1.13781	0.221537	0.297354	0.854298	0.698635
4.43717	4.31326	4.44464	4.4535	4.54629	4.42101	4.55766	4.59485	4.1155	4.35619	4.54873	4.43717	4.62355	4.41294	4.99313	Adad1	adenosine deaminase domain containing 1 (testis specific)	-1.02096	1.12049	0.81026	0.200106	0.980846	0.610097
5.42037	5.46539	4.73757	5.59246	5.30919	5.44618	5.71421	5.85264	5.2526	5.24707	5.36877	5.68581	5.22533	5.75693	5.27176	Adad2	adenosine deaminase domain containing 2	1.14674	1.11475	0.276715	0.384658	0.875633	0.757241
6.30744	5.79875	5.894	5.86539	6.31417	6.04804	6.2284	6.15371	5.94859	6.26257	6.06232	5.5413	5.96935	5.66641	5.86655	Adal	adenosine deaminase-like	1.06608	-1.16052	0.50292	0.131089	0.93145	0.529159
7.55911	7.31903	7.57575	7.57647	7.6779	7.531	7.83504	7.82994	7.73614	7.66291	7.26311	7.31761	7.63569	7.13164	7.33451	Adam10	ADAM metallopeptidase domain 10	1.13081	-1.1528	0.123448	0.0785277	0.790903	0.438235
5.20772	5.69795	6.16034	5.66249	5.05251	5.28459	6.12878	6.03917	5.56008	5.40307	5.84034	5.75127	5.79214	5.50941	4.68432	Adam11	ADAM metallopeptidase domain 11	1.09197	-1.02862	0.626212	0.875425	0.955089	0.970043
5.20797	5.23719	4.81674	4.87286	5.20841	5.10644	5.10419	5.07086	5.04922	5.00639	5.09333	5.50182	5.10419	5.29443	4.90307	Adam12	ADAM metallopeptidase domain 12	-1.00084	1.07978	0.992164	0.376111	0.999525	0.752059
6.12758	5.91788	6.0084	6.17069	5.98889	6.42172	6.33511	6.15406	6.36108	6.31513	6.12758	5.97994	5.8686	6.12758	5.96694	Adam15	ADAM metallopeptidase domain 15	1.20977	-1.01999	0.00805902	0.755442	0.429717	0.930792
8.52641	8.31963	8.79902	8.68229	8.72992	8.544	8.52641	8.54978	8.46761	8.74082	8.60482	8.19118	8.37774	8.19984	8.64571	Adam17	ADAM metallopeptidase domain 17	-1.03221	-1.15476	0.709911	0.10576	0.968681	0.487781
3.64978	3.97407	3.83703	3.91664	3.82919	3.71923	4.32738	4.0301	3.68475	3.83703	3.82919	3.7568	3.63895	3.84554	4.25458	Adam18	ADAM metallopeptidase domain 18	1.05582	1.01654	0.581805	0.867254	0.945659	0.967087
5.85995	5.9752	5.87544	5.89042	5.85995	5.94684	6.35804	6.15453	5.88771	5.80377	5.42362	5.96441	5.70779	5.83151	5.24922	Adam19	ADAM metallopeptidase domain 19	1.10036	-1.19489	0.337151	0.084704	0.897495	0.451303
5.7696	5.56471	5.75379	5.71565	6.06962	5.91968	5.81849	5.88685	5.81534	5.47736	5.86265	5.26461	5.50155	5.64073	5.02036	Adam1a	a disintegrin and metallopeptidase domain 1a	1.00617	-1.24547	0.954	0.0535924	0.995989	0.380131
4.00009	4.22416	4.12127	4.22362	4.01136	4.08671	4.8233	4.51098	4.06398	3.56795	4.17552	4.42398	4.16367	4.42203	4.22362	Adam2	ADAM metallopeptidase domain 2	1.06768	1.12168	0.605129	0.369085	0.950532	0.748032
4.96474	4.96474	5.08453	4.96474	4.92448	5.01818	5.13434	4.93788	4.96474	4.96474	4.87333	5.12617	4.91999	4.96474	4.87144	Adam22	ADAM metallopeptidase domain 22	1.0163	-1.02067	0.78076	0.725028	0.977538	0.92117
5.74884	5.40842	5.98151	5.79475	5.83421	5.69986	6.11407	6.17243	5.83421	6.27142	5.70831	5.64645	5.92871	5.71249	5.80155	Adam23	ADAM metallopeptidase domain 23	1.20151	1.00413	0.0588617	0.963957	0.699289	0.993691
4.00717	5.23614	3.99494	4.70153	3.91505	3.90847	4.76854	4.76955	3.51923	3.39675	3.67916	5.22829	4.03568	4.62489	4.04186	Adam24	ADAM metallopeptidase domain 24	-1.22983	-1.03454	0.414692	0.892307	0.914698	0.97485
4.24696	4.74253	4.36429	4.49735	4.02193	4.21283	4.82205	4.96506	4.1512	4.81009	4.07791	5.24315	4.95633	5.06489	5.00476	Adam26a	a disintegrin and metallopeptidase domain 26A	1.16283	1.40912	0.344729	0.042383	0.901501	0.352436
3.82429	4.01184	4.06753	4.12095	4.02149	3.97321	4.3729	4.10752	3.89191	4.04303	4.04303	4.06847	4.17412	4.41196	4.04303	Adam28	ADAM metallopeptidase domain 28	1.04862	1.10107	0.542894	0.225979	0.93842	0.634914
4.47992	4.35462	4.3211	4.62833	3.86536	4.35235	4.65271	4.67643	4.50012	4.59392	4.75739	4.50635	4.66167	4.74768	3.97026	Adam30	ADAM metallopeptidase domain 30	1.16897	1.14774	0.187413	0.241607	0.838932	0.650474
4.21742	4.08464	3.96455	4.06363	4.06363	4.06363	4.05505	4.20172	3.93031	4.03819	4.06363	4.51788	4.05461	4.5172	4.1936	Adam32	ADAM metallopeptidase domain 32	-1.01466	1.14125	0.851846	0.104984	0.98548	0.486219
5.68284	5.98412	5.58851	6.16675	5.80021	5.95363	6.42692	6.38732	5.88497	5.71843	5.99774	6.18343	5.95545	5.98412	5.83217	Adam33	ADAM metallopeptidase domain 33	1.17265	1.10657	0.147588	0.347021	0.811651	0.733698
2.66071	2.542	2.65444	2.63644	2.99152	2.6491	3.25488	3.00154	2.63827	3.33914	2.6676	2.53972	2.75282	2.64089	3.3603	Adam34	a disintegrin and metallopeptidase domain 34	1.21383	1.06825	0.130261	0.593527	0.798299	0.868406
4.24608	4.55537	4.19732	4.48371	4.40474	4.48371	4.73739	4.85996	4.12145	4.48371	4.44389	4.70071	4.60946	4.53911	4.48371	Adam3a	ADAM metallopeptidase domain 3A	1.11713	1.13126	0.235829	0.189279	0.862715	0.599524
5.57519	5.08342	5.20221	5.36492	5.6819	5.29517	5.70753	5.5267	5.81033	5.91282	5.26908	4.62239	5.32497	5.10373	5.64234	Adam4	a disintegrin and metalloprotease domain 4	1.20496	-1.13999	0.155859	0.310338	0.811997	0.708579
4.86637	4.28117	5.06788	4.88985	5.55035	4.76579	4.90615	5.07958	5.07182	5.48383	4.63425	4.34529	4.80439	4.35194	4.74728	Adam4l1	a disintegrin and metallopeptidase domain 4-like 1	1.09453	-1.27854	0.52139	0.0942661	0.934191	0.467444
4.23931	4.22422	4.05916	4.21949	4.14091	4.22141	4.68	4.58915	4.32209	4.3703	4.13941	4.24935	4.39391	4.29822	4.46661	Adam5	a disintegrin and metallopeptidase domain 5	1.19746	1.09648	0.0242929	0.220018	0.583329	0.629085
4.59618	4.84139	4.59458	4.80265	4.24368	4.67267	5.27563	5.259	4.55518	4.84139	4.67445	4.86839	5.0811	5.03417	5.23081	Adam6	a disintegrin and metallopeptidase domain 6	1.23548	1.28529	0.0838011	0.0440414	0.736696	0.356925
3.86594	3.74933	4.21235	4.16565	4.24797	3.75059	4.04424	4.02194	3.89748	3.93694	3.83606	4.07193	3.94448	3.98697	4.15153	Adam7	ADAM metallopeptidase domain 7	-1.08524	-1.0353	0.316507	0.666573	0.892339	0.89921
5.53573	5.61358	5.43509	5.42053	5.28202	5.60781	6.18083	6.0785	5.56395	5.1319	5.6256	5.61358	5.72573	5.66768	5.30224	Adam8	ADAM metallopeptidase domain 8	1.19351	1.09397	0.150581	0.453768	0.811997	0.801352
9.23866	9.33796	9.48927	9.23	9.28417	9.35998	9.34076	9.38799	9.37593	9.36828	9.3445	9.11505	9.19693	9.04125	9.18274	Adam9	ADAM metallopeptidase domain 9	1.03568	-1.10184	0.558249	0.118348	0.941402	0.509914
3.85411	3.92001	4.28322	4.29038	3.90977	3.66839	4.60244	4.44978	3.69345	3.74466	4.16792	4.09351	4.03999	4.28189	4.68142	Adamdec1	ADAM-like, decysin 1	-1.01379	1.14985	0.921234	0.321328	0.993591	0.716127
6.34614	6.31307	6.29501	6.68746	6.34793	6.43624	6.74259	6.79413	6.61534	6.28091	6.41551	6.29012	6.43624	6.38892	6.1112	Adamts1	ADAM metallopeptidase with thrombospondin type 1 motif, 1	1.12968	-1.04937	0.160275	0.568021	0.81504	0.857912
7.92634	7.92473	8.05222	7.92686	8.06697	7.86138	7.72644	7.781	7.90358	7.92904	8.17084	7.75437	7.97577	7.82382	7.95652	Adamts10	ADAM metallopeptidase with thrombospondin type 1 motif, 10	-1.10124	-1.03037	0.1549	0.648894	0.811997	0.890827
5.62769	5.63	5.64532	5.49604	5.7143	5.90177	5.72963	5.87219	6.08655	5.77487	5.67659	5.13468	5.2954	5.27985	5.58538	Adamts12	ADAM metallopeptidase with thrombospondin type 1 motif, 12	1.18948	-1.17144	0.0424945	0.0614221	0.658105	0.398386
4.85985	5.17079	4.80934	5.10763	4.25568	5.00916	5.3617	5.21086	4.85016	4.83199	5.22909	5.10333	5.08109	5.11221	5.34036	Adamts14	ADAM metallopeptidase with thrombospondin type 1 motif, 14	1.15839	1.25924	0.203214	0.0544481	0.848692	0.38257
4.612	4.59768	4.09174	4.6664	4.71399	4.42231	5.13285	5.04377	4.30128	3.67342	4.59768	4.7277	4.34304	4.65287	4.19334	Adamts15	ADAM metallopeptidase with thrombospondin type 1 motif, 15	-1.01511	-1.02345	0.927489	0.888182	0.993591	0.974132
4.31431	4.6238	4.43745	4.42114	4.0776	4.33252	4.58492	4.77241	4.29699	3.6585	4.51027	4.63266	4.43372	4.65592	4.43372	Adamts16	ADAM metallopeptidase with thrombospondin type 1 motif, 16	-1.03225	1.11605	0.791611	0.36687	0.978897	0.746399
4.88177	4.88936	5.30081	4.78312	4.91551	5.14413	4.93366	5.14874	4.3726	4.99581	4.5549	4.86432	4.77453	4.8838	4.43182	Adamts17	ADAM metallopeptidase with thrombospondin type 1 motif, 17	-1.02465	-1.19105	0.823401	0.12369	0.982387	0.518096
4.64198	4.92398	4.67662	5.02641	4.67004	4.64699	5.41711	5.37419	4.53445	4.2625	4.67161	4.93202	4.47334	5.13932	4.54851	Adamts18	ADAM metallopeptidase with thrombospondin type 1 motif, 18	1.04192	-1.02445	0.78343	0.871442	0.978182	0.968812
4.22191	4.41361	4.2246	4.43446	4.42853	4.38962	5.15853	5.02507	4.24796	3.88717	4.41361	4.41361	4.1365	4.50461	4.57607	Adamts19	ADAM metallopeptidase with thrombospondin type 1 motif, 19	1.14635	1.04555	0.337059	0.750855	0.897409	0.92973
8.15491	7.92022	7.98484	7.9924	7.99024	7.65678	7.46712	7.26237	7.30534	7.35644	8.05421	7.86915	7.85108	7.99693	8.1595	Adamts2	ADAM metallopeptidase with thrombospondin type 1 motif, 2	-1.51457	-1.01561	2.19712e-05	0.824372	0.035044	0.953528
4.55658	4.52617	4.52617	4.44293	4.52617	4.28751	4.53121	4.52617	4.52575	4.41429	4.62753	4.67276	4.47094	4.7418	4.26424	Adamts20	ADAM metallopeptidase with thrombospondin type 1 motif, 20	-1.04147	1.02801	0.563322	0.693529	0.941862	0.910012
6.71168	7.02676	7.79907	6.90263	7.16515	6.85893	7.0172	7.12573	7.2117	7.56421	7.4878	6.53922	6.49017	6.38931	6.73245	Adamts3	ADAM metallopeptidase with thrombospondin type 1, motif 3	1.0242	-1.31337	0.880716	0.102259	0.988978	0.481648
4.23842	4.20058	3.99784	4.1656	4.26849	4.10779	4.48031	4.31934	4.03962	3.84008	4.18073	4.20213	4.19329	4.2211	4.24413	Adamts4	ADAM metallopeptidase with thrombospondin type 1 motif, 4	-1.01168	1.02391	0.882417	0.763711	0.989302	0.932853
5.79537	5.79537	5.79537	5.79537	5.89022	5.77199	5.79537	5.86004	6.06447	5.42807	5.86675	5.96575	5.62343	5.77767	5.81296	Adamts5	ADAM metallopeptidase with thrombospondin type 1 motif, 5	-1.02126	-1.00349	0.786011	0.964082	0.978695	0.993691
5.93508	5.88366	6.02239	5.88123	5.96655	5.59195	6.00201	5.89612	5.88414	5.56698	5.88764	5.73023	5.82301	5.89477	6.0119	Adamts6	ADAM metallopeptidase with thrombospondin type 1 motif, 6	-1.10921	-1.04846	0.158768	0.508699	0.81433	0.830566
5.50823	5.75585	5.03488	5.78508	5.16567	5.39215	6.35185	6.27258	5.65746	5.69201	5.79042	5.7333	5.7009	5.78944	5.57353	Adamts7	ADAM metallopeptidase with thrombospondin type 1 motif, 7	1.34096	1.20378	0.0421227	0.180604	0.658105	0.590686
4.51322	4.49425	4.26388	4.59981	4.40194	4.51322	4.99306	5.07495	4.30944	5.02954	4.3782	4.51322	4.29401	4.73282	4.37978	Adamts8	ADAM metallopeptidase with thrombospondin type 1 motif, 8	1.25651	1.00346	0.0437463	0.973862	0.663057	0.995721
7.15566	7.27578	7.6314	7.64711	7.84578	7.54497	7.73943	7.74162	7.93406	7.55768	7.5374	7.00032	7.37757	7.35809	7.37905	Adamts9	ADAM metallopeptidase with thrombospondin type 1 motif, 9	1.14267	-1.1334	0.19532	0.222497	0.843395	0.631625
6.08607	5.75719	5.64009	6.21076	5.97678	5.77114	6.11239	6.26236	5.82827	5.7324	5.9027	5.89196	5.89287	5.90029	5.75769	Adamtsl1	ADAMTS-like 1	1.00496	-1.04614	0.956575	0.620781	0.99609	0.880438
5.62598	5.89812	5.83593	6.03864	6.12779	6.33244	6.53429	6.4791	6.41139	5.8678	6.10442	6.10442	6.09776	5.92333	6.36268	Adamtsl2	ADAMTS-like 2	1.33766	1.15928	0.00781971	0.140066	0.42625	0.541047
5.16948	5.07951	4.84432	5.1161	4.76632	4.85498	5.4734	5.3685	4.80962	5.28223	5.14904	5.38779	5.1161	5.37574	5.12928	Adamtsl3	ADAMTS-like 3	1.1193	1.17808	0.266698	0.114123	0.872464	0.502503
5.47418	5.38495	5.49688	5.5996	5.25216	5.86241	5.88137	5.75412	5.67154	5.58366	5.59261	5.4144	5.41543	5.42992	5.40709	Adamtsl4	ADAMTS-like 4	1.23891	1.00719	0.00477401	0.913381	0.352515	0.98035
6.0793	5.85695	5.70091	5.88542	5.52214	6.06779	6.32525	6.45653	5.84342	5.87967	5.73572	5.75121	5.51261	5.82117	5.7674	Adamtsl5	ADAMTS-like 5	1.23592	-1.06534	0.0401107	0.512168	0.650513	0.831917
4.66298	5.02952	4.09835	4.56615	4.33634	4.66298	4.66298	4.65071	4.53014	4.80173	4.86091	5.00917	4.66298	4.66298	4.85707	Adap1	ArfGAP with dual PH domains 1	1.08903	1.20744	0.408799	0.0798947	0.91238	0.441204
6.03221	6.26297	6.07529	6.41191	6.22106	6.3214	6.75609	6.8626	6.31191	6.26297	5.90972	6.42124	5.81211	6.20028	6.02284	Adap2	ArfGAP with dual PH domains 2	1.23311	-1.09236	0.0585253	0.401638	0.699289	0.769364
7.92226	7.90374	7.90413	8.17982	8.0266	7.75768	7.82516	7.84365	8.02955	7.99627	7.98007	7.88392	7.91801	7.55411	7.67313	Adar	adenosine deaminase, RNA-specific	-1.06943	-1.13718	0.369901	0.0969792	0.904976	0.47223
5.74685	5.80802	5.82469	5.80802	5.64108	5.94347	6.13581	5.97963	5.88294	5.88567	5.87531	5.64695	5.68846	5.55947	5.53506	Adarb1	adenosine deaminase, RNA-specific, B1	1.14852	-1.07526	0.0439302	0.267168	0.663057	0.675926
4.15522	4.86491	4.67251	5.09552	3.86568	4.62169	5.1748	5.19361	4.24476	4.22487	4.73087	4.8186	4.82471	5.08416	4.90307	Adarb2	adenosine deaminase, RNA-specific, B2	1.1182	1.26709	0.513898	0.176982	0.932712	0.58629
6.17632	6.13945	6.39757	5.87045	6.39414	6.20398	6.45853	6.29487	6.13967	6.12043	6.13967	6.0656	5.75052	6.13967	5.91185	Adat1	adenosine deaminase, tRNA-specific 1	1.03377	-1.14403	0.697724	0.129488	0.966076	0.527191
7.5469	6.87119	7.0211	6.94118	7.46175	6.86323	6.40828	6.5579	7.19012	7.52373	7.80078	7.08699	7.28793	6.99233	7.61495	Adat2	adenosine deaminase, tRNA-specific 2	-1.19729	1.13932	0.262275	0.412046	0.87035	0.776465
6.30825	6.01909	5.97434	6.20695	6.1613	6.24512	6.55602	6.6977	6.34507	6.05259	6.09919	6.30818	6.00665	5.9582	5.7724	Adat3	adenosine deaminase, tRNA-specific 3	1.18535	-1.07554	0.0837105	0.439929	0.736696	0.793507
6.14592	5.50551	5.54894	5.79562	6.31956	5.78202	5.86066	5.83444	5.79571	5.57357	5.87003	5.56134	5.89552	5.42897	5.7127	Adck1	aarF domain containing kinase 1	-1.0672	-1.12459	0.553826	0.29148	0.939954	0.695188
6.14705	6.05474	6.15542	6.14646	5.71041	6.20824	6.45493	6.62176	6.40069	6.80511	6.40448	6.10654	6.17638	6.09286	6.02121	Adck2	aarF domain containing kinase 2	1.37109	1.08484	0.00272418	0.370183	0.285533	0.748507
8.46517	8.75385	8.60817	8.38137	8.31101	8.35691	7.82519	8.07251	8.21504	8.5026	8.6517	8.27194	8.2816	8.07894	8.15867	Adck3	aarF domain containing kinase 3	-1.23925	-1.16098	0.0464363	0.151765	0.671337	0.556535
7.58768	7.66284	7.60118	7.14338	7.49651	7.72773	7.42491	7.21731	7.71721	7.54232	7.48382	7.37925	7.12568	7.34718	7.20658	Adck4	aarF domain containing kinase 4	1.0193	-1.14062	0.831117	0.155955	0.98247	0.562171
8.64816	8.59794	8.62046	8.70304	8.62083	8.49938	8.7307	8.79037	8.65596	8.4883	8.65131	8.39766	8.59794	8.41838	8.50077	Adck5	aarF domain containing kinase 5	-1.00357	-1.09041	0.954831	0.182612	0.995989	0.592948
5.73402	5.62763	5.2323	5.6561	5.6561	5.84293	6.04176	6.04101	5.69994	5.6561	5.58554	5.62323	5.39944	5.40308	5.39461	Adcy1	adenylate cyclase 1 (brain)	1.21009	-1.07181	0.0327277	0.40581	0.621978	0.772836
5.11606	4.79914	4.85953	4.96798	4.69343	4.84955	4.8891	4.87159	4.89696	4.8166	4.92965	4.75591	4.67842	4.50466	4.44921	Adcy10	adenylate cyclase 10 (soluble)	-1.01569	-1.16769	0.83669	0.0542236	0.982812	0.38151
5.76248	5.66904	5.39426	5.76248	5.70163	5.94607	5.78546	5.92457	5.91568	5.7451	5.36851	5.54643	6.0289	5.76248	5.95457	Adcy2	adenylate cyclase 2 (brain)	1.15301	1.05278	0.12574	0.566779	0.794085	0.857166
5.74846	5.74846	5.58149	5.62578	5.74846	5.87412	6.12155	6.08555	5.81177	5.86342	5.74501	5.51424	5.57508	5.51773	5.26155	Adcy3	adenylate cyclase 3	1.1981	-1.12335	0.0228955	0.123725	0.575515	0.518096
5.92174	6.33248	6.12982	6.20366	6.20962	6.36645	6.59898	6.52891	6.3128	6.26206	6.25816	6.22803	6.26206	6.21857	6.26206	Adcy4	adenylate cyclase 4	1.19282	1.06165	0.0183745	0.383733	0.539751	0.756923
6.03762	6.14265	6.14265	6.14265	6.14265	6.3874	6.21445	6.37359	6.26844	6.01002	6.14265	5.94963	5.90607	6.14265	6.19211	Adcy5	adenylate cyclase 5	1.09364	-1.03887	0.194708	0.571623	0.843395	0.859265
6.33428	6.65691	6.54547	6.79829	6.67672	6.86658	6.76814	6.95422	6.96862	6.85146	6.67275	6.63824	6.54985	6.4295	6.56987	Adcy6	adenylate cyclase 6	1.21375	-1.02122	0.0115763	0.759717	0.477089	0.931705
5.78899	5.15214	4.62866	5.31156	5.05746	5.65242	5.78959	6.04664	5.63356	5.46358	5.40299	5.25422	5.61118	5.54205	5.39393	Adcy7	adenylate cyclase 7	1.44332	1.19177	0.00839395	0.16773	0.433097	0.575871
4.47756	4.48914	4.03461	4.30285	4.2817	4.51708	4.53266	4.35458	4.23977	4.287	4.51089	4.50138	4.48142	4.79202	4.72976	Adcy8	adenylate cyclase 8 (brain)	1.04902	1.21919	0.543695	0.0211824	0.938525	0.268605
8.0054	8.14289	8.3382	7.84452	8.19834	8.01432	8.14797	8.16309	8.28571	8.21464	8.06341	7.71106	7.82404	7.99135	7.80883	Adcy9	adenylate cyclase 9	1.04194	-1.16969	0.590313	0.0531533	0.947297	0.379503
4.25972	4.5243	4.16398	4.52976	4.29625	3.99259	4.79451	4.53742	4.38636	4.05017	4.38636	4.38636	4.45626	4.65139	4.38636	Adcyap1	adenylate cyclase activating polypeptide 1	-1.0018	1.07069	0.985912	0.505393	0.998978	0.828767
5.51914	5.19687	5.26558	5.60015	5.74559	5.54059	6.08907	6.01467	5.75967	5.68855	5.42977	5.53876	5.35494	5.35806	5.56908	Adcyap1r1	adenylate cyclase activating polypeptide 1 receptor 1	1.27725	-1.01069	0.015715	0.907396	0.518818	0.978005
8.71769	8.60333	8.72604	8.69769	8.77598	8.58645	8.80451	8.73758	8.85169	8.89662	8.62089	8.58614	8.56347	8.42152	8.6012	Add1	adducin 1 (alpha)	1.05061	-1.10611	0.414798	0.107188	0.914698	0.489957
5.5065	5.42552	4.94228	5.28164	5.28164	5.47096	5.70644	5.51248	5.28164	4.8558	5.18562	5.70676	4.82344	5.35166	5.14926	Add2	adducin 2 (beta)	1.05552	-1.03109	0.667342	0.807206	0.960336	0.947603
8.24252	8.35638	8.44219	8.48925	8.14114	7.95861	8.22491	8.23899	8.17569	8.293	8.23965	7.9191	7.99965	7.95579	8.02049	Add3	adducin 3 (gamma)	-1.11424	-1.23744	0.142987	0.0081838	0.809287	0.177647
4.07407	4.25986	4.06479	4.13786	3.95106	4.1584	4.59946	4.50877	4.02365	4.38526	4.16016	4.23051	4.16016	4.3567	3.9985	Adgb	androglobin	1.17901	1.05972	0.0617341	0.487991	0.704384	0.819536
5.48253	5.32905	4.86923	5.50757	5.55964	5.74871	5.7258	5.65192	5.16614	5.01154	5.48253	5.37099	4.93318	5.60715	5.48253	Adh1	alcohol dehydrogenase 1 (class I)	1.08014	1.01795	0.549451	0.889468	0.939327	0.97414
4.39733	4.77963	4.17117	4.68282	4.66252	4.57641	4.14637	4.61679	4.24768	3.50373	4.53165	4.8291	4.76738	4.94451	4.04085	Adh4	alcohol dehydrogenase 4 (class II), pi polypeptide	-1.24876	1.05995	0.15682	0.701565	0.811997	0.912799
7.30168	7.24324	7.33313	7.29684	7.30115	7.35529	7.49142	7.23281	7.0726	7.68663	7.28043	6.83628	6.99516	6.59164	7.26148	Adh5	alcohol dehydrogenase 5 (class III), chi polypeptide	1.05157	-1.23303	0.612292	0.0476734	0.951423	0.366419
4.4397	4.4397	4.32256	4.4397	5.05363	4.33564	4.79239	4.64881	4.06611	4.20705	4.46178	4.73932	4.17891	4.7438	4.79906	Adh6	alcohol dehydrogenase 6 (class V)	-1.09358	1.03205	0.473076	0.798742	0.926188	0.944673
4.52504	4.83188	4.53481	4.8199	4.35884	4.70484	5.1255	5.00629	4.40268	4.39415	4.85586	4.97014	4.66719	5.09765	4.58476	Adh6a	alcohol dehydrogenase 6A (class V)	1.08117	1.16556	0.494564	0.189502	0.93006	0.599818
3.89424	3.99751	4.17164	4.12613	4.10974	3.97148	4.57633	4.39771	3.92961	3.54348	3.79299	4.06597	4.01671	4.27067	4.08585	Adh7	alcohol dehydrogenase 7 (class IV), mu or sigma polypeptide	1.01668	-1.00934	0.8861	0.93583	0.989553	0.986908
4.59013	4.70262	4.50007	4.59013	4.18595	4.24805	5.22713	5.17174	4.36425	4.45016	4.59013	4.59315	4.43087	4.72481	4.47099	Adhfe1	alcohol dehydrogenase, iron containing, 1	1.1317	1.03398	0.344999	0.795864	0.901501	0.944064
6.79981	6.57858	7.09213	6.75512	6.81481	6.83606	7.03277	6.78429	6.72401	7.13709	6.85363	6.38228	6.69132	6.23494	6.53952	Adi1	acireductone dioxygenase 1	1.06788	-1.20393	0.488459	0.0630928	0.929567	0.402953
4.94876	5.77145	6.0788	5.50995	5.52083	5.17101	5.52331	5.60828	5.32029	5.30031	5.4761	5.48481	5.21587	5.59998	5.40773	Adipoq	adiponectin, C1Q and collagen domain containing	-1.13392	-1.09358	0.299254	0.455942	0.885213	0.802841
9.33864	9.174	9.31718	9.45617	9.35073	9.19519	9.43475	9.50649	9.43246	9.4765	9.40987	9.15766	9.38047	9.18073	9.23528	Adipor1	adiponectin receptor 1	1.05829	-1.03853	0.394436	0.567203	0.910941	0.857418
9.55366	9.43183	9.49039	9.48233	9.49544	9.40561	9.55665	9.48185	9.67251	9.52138	9.55747	9.39128	9.61875	9.51131	9.49571	Adipor2	adiponectin receptor 2	1.02589	1.01689	0.655018	0.769168	0.958462	0.935066
8.62253	8.49799	8.55564	8.70147	8.66346	8.60996	8.68181	8.70857	8.6284	8.67032	8.49939	8.06171	8.36241	8.02045	8.26213	Adk	adenosine kinase	1.03641	-1.28967	0.609348	0.00207878	0.951423	0.0927417
7.21787	7.13705	7.19186	7.08924	6.89068	7.37063	7.50229	7.43679	7.37791	7.15071	7.14107	7.06238	6.92217	6.94529	6.68081	Adm	adrenomedullin	1.19941	-1.11342	0.0270665	0.168436	0.592786	0.57637
4.97865	4.97865	4.34549	4.97865	4.61127	4.78532	5.17239	5.01727	4.97865	4.70279	4.97865	5.20499	4.74758	4.97865	5.09445	Adm2	adrenomedullin 2	1.11168	1.16661	0.300865	0.139671	0.886067	0.540823
8.44024	8.522	8.49555	8.69713	8.51403	8.40093	8.75764	8.74904	8.60239	8.59575	8.73608	8.39918	8.75472	8.52188	8.47974	Adnp	activity-dependent neuroprotector homeobox	1.06242	1.03135	0.407015	0.669851	0.911294	0.90016
5.82951	5.48959	6.01955	6.06023	6.20799	5.64305	6.27907	6.2015	6.11013	5.95664	6.30442	5.72528	5.85504	5.45469	5.44293	Adnp2	ADNP homeobox 2	1.08426	-1.12109	0.528613	0.376445	0.935732	0.75219
6.77338	6.34729	6.63332	6.47599	6.32185	6.51626	6.63371	6.76521	6.64923	6.56725	6.53199	6.57362	6.64023	6.15835	6.13597	Ado	2-aminoethanethiol (cysteamine) dioxygenase	1.0837	-1.07351	0.368272	0.425824	0.904924	0.785129
5.93232	5.5921	5.53789	5.93232	5.93232	6.10859	5.95207	6.19236	5.93232	5.93232	5.69689	5.93232	6.08571	6.12231	5.91986	Adora1	adenosine A1 receptor	1.17947	1.12197	0.0578634	0.172726	0.699289	0.581327
4.37296	4.24611	4.43795	4.58658	4.72746	4.49127	4.80633	4.73889	4.71207	4.2129	4.43295	4.72813	4.61125	4.509	4.48922	Adora2a	adenosine A2a receptor	1.08529	1.05694	0.365529	0.53728	0.904242	0.844762
5.89726	5.90029	5.65207	5.95136	5.37289	5.92786	6.2572	6.28519	5.90029	5.83388	5.84587	6.04148	6.00195	5.98583	5.70532	Adora2b	adenosine A2B receptor	1.21935	1.11831	0.0484443	0.244606	0.67987	0.653229
4.35655	4.41991	4.2937	4.45465	4.40562	4.44895	4.46031	4.34713	4.07553	4.23859	4.72368	4.33175	4.22704	4.71485	4.0926	Adora3	adenosine A3 receptor	-1.05116	1.02235	0.583877	0.807469	0.946175	0.947635
7.38879	6.93784	7.28679	7.36623	7.09014	7.11425	7.58614	7.30241	7.4636	7.32525	7.26574	7.06896	7.2311	6.78805	7.26954	Adpgk	ADP-dependent glucokinase	1.10525	-1.06384	0.277609	0.496668	0.876051	0.824446
6.89089	7.01995	7.06543	7.07065	7.07065	7.16138	7.26636	7.26697	7.13009	7.0545	7.07065	6.91759	7.10117	6.76222	6.90099	Adprh	ADP-ribosylarginine hydrolase	1.11137	-1.05189	0.111273	0.430222	0.774918	0.787545
4.87859	5.18646	5.23994	5.47108	4.51134	5.1338	5.47826	5.76851	5.1343	4.95569	5.07228	5.54373	4.96111	5.46932	4.94482	Adprhl1	ADP-ribosylhydrolase like 1	1.17824	1.10249	0.251028	0.488438	0.868111	0.819536
6.88977	6.66413	6.73226	6.64667	6.80128	6.97314	6.83254	6.86456	6.85904	6.69344	6.74647	6.71423	6.63913	6.36985	6.6687	Adprhl2	ADP-ribosylhydrolase like 2	1.07008	-1.08609	0.321681	0.230607	0.893842	0.639636
7.24975	6.74736	6.97104	6.36278	6.87422	6.94788	6.63612	6.74199	6.88583	6.82057	7.08761	6.72466	6.6878	6.58106	7.01262	Adprm	ADP-ribose/CDP-alcohol diphosphatase, manganese-dependent	-1.02424	-1.01557	0.820933	0.883897	0.981603	0.972577
4.19273	4.06206	4.23835	4.2297	3.43545	4.02327	4.48	4.6399	3.8066	4.01812	3.97994	4.07466	4.15522	4.01172	3.43706	Adra1a	adrenoceptor alpha 1A	1.11878	-1.07173	0.422652	0.618294	0.916365	0.879152
4.49404	4.41444	4.46211	4.48468	4.4795	4.45729	4.31132	4.64705	4.39573	3.7296	4.52376	4.48916	4.51047	4.48468	4.79002	Adra1b	adrenoceptor alpha 1B	-1.11632	1.06634	0.269996	0.51394	0.874969	0.832838
5.3819	5.61175	5.64173	5.45842	5.53879	5.30617	6.14778	6.08076	5.69916	5.16874	5.66059	5.3054	5.61175	5.59765	5.43077	Adra1d	adrenoceptor alpha 1D	1.11265	-1.00367	0.379389	0.975597	0.908769	0.995737
5.67434	5.50141	5.43193	5.44684	5.37193	5.56395	6.08861	6.11705	5.50502	5.42071	5.1652	5.39739	5.50502	5.66276	5.29956	Adra2a	adrenoceptor alpha 2A	1.19232	-1.05651	0.106582	0.599505	0.770012	0.870584
4.55635	4.90049	4.79308	5.19287	4.81412	4.76124	5.30154	5.32919	5.03113	4.65184	5.13511	5.07583	4.91525	5.13757	5.01391	Adra2b	adrenoceptor alpha 2B	1.12008	1.15201	0.278097	0.180578	0.876158	0.590686
4.75469	4.93759	5.18938	5.30491	5.38184	4.92655	5.51931	5.47789	4.801	5.17477	5.11837	5.14016	5.08858	5.11797	4.96859	Adra2c	adrenoceptor alpha 2C	1.04697	-1.01886	0.670599	0.862223	0.961188	0.965148
5.36514	5.62194	5.39057	5.11133	5.38518	5.49416	5.5597	5.65549	5.2044	5.36514	5.53643	5.26946	5.36509	5.38518	5.55189	Adrb1	adrenoceptor beta 1	1.05771	1.03296	0.486403	0.685869	0.929525	0.906935
4.98946	4.95753	4.73204	4.87667	4.71548	5.19527	5.24029	5.24905	4.65634	5.1864	5.04691	4.7439	4.54026	4.71807	4.67826	Adrb2	adrenoceptor beta 2, surface	1.19023	-1.0783	0.0709687	0.413444	0.713648	0.777247
4.82406	5.15725	5.07141	4.99838	5.02143	5.05093	4.68576	5.14245	4.96114	4.92167	4.74187	5.14986	4.76861	4.99035	4.74335	Adrb3	adrenoceptor beta 3	-1.044	-1.09862	0.592372	0.250563	0.94792	0.658682
7.1861	6.91463	7.0694	7.0694	7.17046	7.11794	7.37995	7.34671	7.34258	7.05157	6.839	6.71092	7.0694	6.8003	6.8609	Adrbk1	adrenergic, beta, receptor kinase 1	1.12175	-1.1695	0.119939	0.0400866	0.787679	0.345125
5.32044	5.42954	5.80313	5.43254	5.20004	5.18861	5.74362	5.59168	5.53545	5.42954	5.51749	5.27976	4.96592	5.25483	5.55484	Adrbk2	adrenergic, beta, receptor kinase 2	1.04293	-1.08867	0.678056	0.405652	0.961475	0.772636
8.28505	8.13932	8.23426	8.2828	8.31272	8.36714	8.40048	8.49194	8.3323	8.39287	8.08671	8.05745	7.95081	7.79559	7.72268	Adrm1	adhesion regulating molecule 1	1.10659	-1.25543	0.126225	0.00242949	0.794589	0.100953
6.97685	6.49861	7.088	6.66323	7.08761	7.05554	7.18941	7.20295	7.17131	6.65417	6.72567	6.39634	6.67615	6.19455	6.83509	Adsl	adenylosuccinate lyase	1.1422	-1.22884	0.246037	0.0809425	0.865968	0.444185
8.36876	8.23649	8.66037	8.47254	8.56508	8.55467	8.59817	8.52716	8.78345	8.84967	8.4555	8.10459	8.64843	8.25327	8.54381	Adss	adenylosuccinate synthase	1.15027	-1.04212	0.11839	0.632488	0.783959	0.884926
5.59449	5.54223	5.5219	5.59449	5.48671	5.452	6.07596	6.04705	5.46694	5.75025	5.59449	5.75616	5.25902	5.64347	5.43249	Adssl1	adenylosuccinate synthase like 1	1.15707	-1.00754	0.142193	0.937487	0.809215	0.987081
3.96394	4.20264	4.17056	4.34492	4.05933	4.31539	4.25459	4.465	4.14863	4.34218	4.05805	4.35002	4.17378	4.38923	4.33827	Adtrp	androgen-dependent TFPI-regulating protein	1.11487	1.08192	0.143608	0.281427	0.809287	0.687474
7.0534	6.89553	7.042	6.95367	7.042	7.21479	7.59529	7.50033	7.25787	6.9522	6.93696	6.76861	6.83514	6.86296	6.6376	Aebp1	AE binding protein 1	1.23694	-1.14003	0.0177115	0.121539	0.534332	0.515391
7.29002	7.13276	7.12507	7.00132	7.10332	7.0994	7.2931	7.22862	7.13018	7.14282	7.1612	7.06064	7.13447	7.03993	7.23062	Aebp2	AE binding protein 2	1.03406	-1.00356	0.572452	0.952011	0.943862	0.991272
5.91201	5.4037	5.70877	5.71562	6.18236	5.58383	6.02194	5.82041	5.85996	5.70877	5.61909	5.44215	5.81309	5.35147	5.69494	Aen	apoptosis enhancing nuclease	1.01009	-1.14897	0.919659	0.176476	0.993591	0.585421
10.064	10.3278	10.0298	10.1474	9.84309	10.0239	10.1168	10.294	10.0678	9.99363	9.89133	10.0868	9.85033	10.112	9.77242	Aes	amino-terminal enhancer of split	1.01172	-1.10178	0.878871	0.216583	0.988978	0.625951
6.63538	6.64137	6.82681	6.51144	6.66933	6.52415	6.67358	6.67065	6.56484	6.48846	6.64304	6.48043	6.1876	6.17117	5.92434	Afap1	actin filament associated protein 1	-1.05156	-1.29733	0.564514	0.00807816	0.942031	0.176924
6.44311	6.61146	6.18486	6.59008	6.05368	6.34618	6.41128	6.56707	6.42234	6.28043	6.28537	6.50931	5.98834	6.39789	5.95109	Afap1l1	actin filament associated protein 1-like 1	1.02018	-1.10975	0.836553	0.291059	0.982812	0.695119
6.12146	6.41892	5.83137	6.13575	5.18377	6.15307	6.31188	6.37577	5.69224	5.91887	5.77458	6.56653	6.09146	6.24306	5.59287	Afap1l2	actin filament associated protein 1-like 2	1.1112	1.08331	0.516341	0.621272	0.932712	0.880556
8.04548	7.84872	7.97357	8.10439	8.07213	7.93534	8.33525	8.45733	8.34537	8.00005	7.78363	7.91122	8.01028	7.67764	7.69533	Aff1	AF4/FMR2 family, member 1	1.15333	-1.14333	0.0971968	0.117458	0.757168	0.508205
4.77816	4.77816	4.79877	4.82553	4.77816	4.81481	5.44041	5.31187	4.74776	4.42057	4.6157	5.01925	4.68111	4.79295	5.04665	Aff2	AF4/FMR2 family, member 2	1.11367	1.02767	0.364326	0.815758	0.904242	0.950488
5.7278	5.59603	5.69522	5.86281	5.67324	5.7822	6.01371	5.99805	5.73899	5.1515	5.72713	5.72713	5.29867	5.62227	5.27683	Aff3	AF4/FMR2 family, member 3	1.01809	-1.13337	0.869677	0.262063	0.988027	0.670893
9.22914	9.13352	9.12025	9.15403	9.167	9.2165	9.45525	9.26731	9.14251	8.90715	8.97552	9.14114	9.10644	9.1437	9.17325	Aff4	AF4/FMR2 family, member 4	1.02595	-1.03726	0.711601	0.598407	0.969494	0.869959
7.53657	7.48448	7.80824	7.61266	7.87377	7.62275	7.89171	8.05553	7.90423	7.71221	7.62657	7.21763	7.49851	7.34222	7.62132	Afg3l1	AFG3(ATPase family gene 3)-like 1 (S. cerevisiae)	1.12829	-1.15021	0.163796	0.110239	0.818666	0.495617
7.35432	7.09359	7.62993	7.3575	7.60382	7.35709	7.48082	7.47958	7.54442	7.55281	7.27882	6.9366	7.26517	6.82854	7.34617	Afg3l2	AFG3-like AAA ATPase 2	1.05344	-1.21148	0.562042	0.0451404	0.941862	0.358532
3.59672	3.47664	3.93193	3.58147	3.42202	3.82589	3.96217	3.77938	3.51502	3.98457	3.38582	3.50483	3.38173	3.65408	3.71207	Afm	afamin	1.15801	-1.05267	0.104059	0.553985	0.766754	0.852186
6.95546	7.0887	7.13006	6.86606	6.61895	7.07423	7.35749	7.36433	7.07127	7.15587	6.96062	6.74689	6.97711	6.72596	6.50045	Afmid	arylformamidase	1.20815	-1.10929	0.0438189	0.246053	0.663057	0.654423
5.05051	5.31455	5.22724	5.22251	5.15163	5.30332	5.53606	5.48187	4.88224	4.61877	5.15989	5.47293	5.06025	5.35039	5.42483	Afp	alpha-fetoprotein	-1.02019	1.07205	0.859983	0.541626	0.986737	0.846741
7.33262	7.24299	7.36918	7.36751	7.24176	7.33065	7.6292	7.52597	7.46729	7.27242	7.41291	7.43397	7.44206	7.18732	6.97326	Aftph	aftiphilin	1.09755	-1.0146	0.234286	0.849598	0.86073	0.960936
7.91293	7.65064	8.14476	7.93587	8.1959	7.93207	7.97222	7.95732	8.10935	8.19554	8.01445	7.82833	8.03636	7.51963	7.66348	Aga	aspartylglucosaminidase	1.04629	-1.11386	0.615885	0.240926	0.951802	0.650345
7.3106	7.3401	6.86022	7.13494	7.07507	7.2549	7.4669	7.5366	7.28701	6.83044	7.0046	7.28185	7.04812	7.10446	6.84812	Agap1	ArfGAP with GTPase domain, ankyrin repeat and PH domain 1	1.09504	-1.06198	0.360728	0.541725	0.90373	0.846741
5.05065	5.31354	4.75878	5.34434	5.06224	5.12684	5.36339	5.34589	5.37684	4.86526	4.96626	5.65009	5.19123	5.21102	5.37403	Agap2	ArfGAP with GTPase domain, ankyrin repeat and PH domain 2	1.07903	1.1271	0.476556	0.268721	0.927079	0.67697
6.62243	6.68394	6.73271	6.79578	6.73271	6.80079	6.78337	6.94905	6.79817	6.53051	6.73271	6.60311	6.93162	6.81762	6.37634	Agap3	ArfGAP with GTPase domain, ankyrin repeat and PH domain 3	1.04164	-1.01483	0.603108	0.850626	0.95025	0.961118
4.87848	5.22016	4.60693	5.16362	4.84378	4.75543	4.91871	4.96096	4.85221	4.87036	4.92414	5.3823	4.95097	5.60454	5.51062	Agbl1	ATP/GTP binding protein-like 1	-1.05049	1.25869	0.643638	0.0434318	0.956957	0.35597
3.91614	3.95498	4.22854	4.1924	4.16982	3.95316	4.54267	4.38664	3.96753	4.39046	4.14598	4.0437	4.31216	4.14598	4.60768	Agbl2	ATP/GTP binding protein-like 2	1.11397	1.1163	0.285705	0.276853	0.878954	0.68393
5.06172	4.80522	5.06555	5.19654	5.09204	5.10189	5.15415	5.27188	5.15714	5.11254	4.95535	5.17066	5.11254	4.95313	5.11958	Agbl3	ATP/GTP binding protein-like 3	1.0832	1.01258	0.226155	0.846132	0.854861	0.960212
3.66456	3.56984	3.73977	3.7897	3.73977	3.91146	3.73977	3.73977	3.46157	4.07468	3.66489	3.53849	4.15324	3.59866	4.15041	Agbl4	ATP/GTP binding protein-like 4	1.06048	1.08704	0.565637	0.416878	0.942145	0.779627
5.40347	5.31937	5.3194	5.39223	5.33785	5.37174	5.87196	5.54994	5.38905	5.38905	5.38905	5.12914	5.46754	5.28753	5.06751	Agbl5	ATP/GTP binding protein-like 5	1.1172	-1.06165	0.174556	0.453616	0.827176	0.801276
5.03529	5.21419	5.26054	5.46721	4.56207	5.16931	5.86036	5.70442	5.0562	4.98497	4.99013	5.28036	4.95178	5.55423	4.75054	Ager	advanced glycosylation end product-specific receptor	1.18689	-1.0017	0.259358	0.990875	0.87035	0.998011
9.14406	9.03821	9.13763	9.07052	9.18801	9.20237	9.12455	9.08633	9.24741	9.14406	9.09999	9.0699	9.28199	8.975	9.11898	Agfg1	ArfGAP with FG repeats 1	1.03187	-1.00452	0.588423	0.937629	0.946894	0.987081
6.89525	6.90273	6.729	6.61284	6.67988	6.75496	6.93177	6.96854	6.77873	6.6969	6.74224	6.74777	6.729	6.63699	6.53101	Agfg2	ArfGAP with FG repeats 2	1.04409	-1.06182	0.516097	0.369776	0.932712	0.748303
6.48447	6.00192	6.28206	6.29176	6.50962	6.32176	6.37476	6.39235	6.3818	6.34146	6.53598	5.96532	5.90642	5.65147	6.06231	Aggf1	angiogenic factor with G patch and FHA domains 1	1.03416	-1.22236	0.738091	0.0597568	0.973733	0.394418
7.60336	7.38455	7.63608	7.77575	7.41701	7.57091	7.7734	7.75927	7.70624	7.61675	7.52351	7.53636	7.75341	7.29761	7.54511	Agk	acylglycerol kinase	1.08821	-1.02254	0.262401	0.763091	0.87035	0.932614
6.78111	6.93306	7.50425	6.92275	7.30122	7.11754	7.18481	7.23065	7.30008	7.32968	7.0009	6.20649	7.07034	6.11608	6.91097	Agl	amylo-alpha-1, 6-glucosidase, 4-alpha-glucanotransferase	1.10502	-1.34492	0.469085	0.0435253	0.9257	0.356088
5.73982	5.85955	5.69982	5.64279	5.2988	5.7296	5.54353	5.79827	5.45528	6.46166	5.41627	5.6683	5.52922	6.45868	6.40984	Agmat	agmatine ureohydrolase (agmatinase)	1.1092	1.18781	0.523968	0.295637	0.93523	0.697142
4.58109	4.46146	4.4373	4.62148	4.6439	4.72002	5.14758	4.97838	4.65549	4.49384	4.62148	4.62148	4.62148	4.73968	4.55059	Agmo	alkylglycerol monooxygenase	1.18922	1.05841	0.0464346	0.488068	0.671337	0.819536
8.33065	8.40468	8.5021	8.26492	8.47092	8.31205	8.54115	8.4747	8.44678	8.32792	8.40393	8.1904	8.44979	8.20757	8.37739	Ago1	argonaute RISC catalytic component 1	1.01809	-1.04887	0.777768	0.45633	0.977238	0.802924
8.06065	7.73133	8.02487	7.98912	8.11944	8.2256	8.51116	8.55688	8.51348	7.97567	8.00053	7.86617	8.04524	7.87857	8.02076	Ago2	argonaute RISC catalytic component 2	1.29368	-1.01595	0.00731184	0.851505	0.408894	0.96133
7.34211	7.12662	7.38704	7.34205	7.51261	7.33459	7.30081	7.37822	7.32357	7.41903	7.32405	7.17147	7.29315	7.23814	7.45474	Ago3	argonaute RISC catalytic component 3	1.00637	-1.03224	0.920045	0.61732	0.993591	0.878703
5.09333	4.73483	5.09333	5.09333	4.45384	5.16317	5.33687	5.49468	5.20261	4.56239	5.46427	4.78238	5.09333	5.14854	5.00352	Ago4	argonaute RISC catalytic component 4	1.19599	1.15243	0.178308	0.280589	0.831783	0.686834
8.98977	8.78194	8.78528	8.67554	8.80315	8.88846	9.21258	9.10301	9.14244	8.94016	8.94363	8.91262	8.99449	8.94016	8.85695	Agpat1	1-acylglycerol-3-phosphate O-acyltransferase 1	1.18937	1.08857	0.0145639	0.196785	0.508351	0.607612
10.0365	10.1548	9.96732	10.3193	9.89686	10.0021	10.3027	10.1249	10.2411	10.0554	10.3177	10.0839	10.2215	10.0472	10.0412	Agpat2	1-acylglycerol-3-phosphate O-acyltransferase 2	1.04992	1.04777	0.508557	0.526293	0.932265	0.839136
8.4071	8.39796	8.35645	8.55212	8.51747	8.34633	8.29896	8.35135	8.26357	8.18987	8.3556	8.28753	8.23557	8.32188	8.34633	Agpat3	1-acylglycerol-3-phosphate O-acyltransferase 3	-1.11435	-1.09949	0.0626292	0.0984664	0.706505	0.475085
8.24644	8.31858	8.27995	8.16235	8.24644	8.48409	8.39292	8.50192	8.49684	8.65784	8.24644	7.91584	7.94421	8.01048	8.0113	Agpat4	1-acylglycerol-3-phosphate O-acyltransferase 4	1.19414	-1.16886	0.0105438	0.021408	0.461801	0.26907
7.34177	6.93029	7.60843	7.29755	7.51229	7.38225	7.46778	7.62651	7.60795	7.37005	7.37511	7.02022	7.32998	7.06348	7.61246	Agpat5	1-acylglycerol-3-phosphate O-acyltransferase 5	1.11176	-1.04089	0.292607	0.685766	0.883262	0.90691
6.73169	6.41119	6.88121	6.65219	7.01612	6.68798	6.82193	6.76663	6.962	6.9286	6.73373	6.29697	7.00977	6.39842	6.50968	Agpat6	1-acylglycerol-3-phosphate O-acyltransferase 6	1.06803	-1.10862	0.514603	0.312189	0.932712	0.71002
4.44912	4.50362	4.64636	4.43639	4.51246	4.2832	4.21502	4.57334	4.44912	4.78937	4.49833	4.4362	4.25586	4.4345	4.65286	Agpat9	1-acylglycerol-3-phosphate O-acyltransferase 9	-1.03353	-1.03817	0.683741	0.643881	0.962148	0.8884
8.15067	8.14524	8.00687	8.4157	8.1859	8.16918	8.72381	8.79689	8.42606	8.24161	8.19787	8.07409	8.23115	8.14381	8.06459	Agps	alkylglycerone phosphate synthase	1.22318	-1.0271	0.0356972	0.763649	0.637117	0.932851
3.94499	4.07055	4.00978	4.35767	4.30197	4.18073	4.74674	4.90922	4.04479	4.67877	4.30455	4.19422	4.27508	4.4679	4.89434	Agr2	anterior gradient 2	1.29689	1.22283	0.0518747	0.123029	0.691757	0.517448
3.82221	3.82397	3.91277	3.80907	3.81317	3.81341	4.16988	4.09696	3.65765	3.59688	3.71443	3.54087	4.50955	3.83436	4.35062	Agr3	anterior gradient 3	1.02152	1.11244	0.862644	0.392301	0.987123	0.762791
6.82604	6.50745	6.80956	6.71549	6.58733	6.75943	6.71549	6.76874	6.95499	6.76592	6.75189	6.29267	6.63283	6.40148	6.62474	Agrn	agrin	1.07456	-1.10838	0.344347	0.182659	0.901501	0.593047
4.06795	4.0066	3.90833	4.19025	3.69736	3.97788	4.36163	4.32707	3.95405	4.09015	4.104	4.16683	3.95308	3.90334	4.43006	Agrp	agouti related protein homolog (mouse)	1.12355	1.09989	0.213563	0.305174	0.851994	0.704462
5.22426	5.62665	5.0453	5.62564	4.8136	5.40012	5.95163	6.07689	5.10221	4.44884	5.28132	5.74817	5.67947	5.47195	4.97574	Agt	angiotensinogen (serpin peptidase inhibitor, clade A, member 8)	1.09342	1.12058	0.645722	0.558763	0.9571	0.853843
7.08954	6.84887	7.20793	7.07083	7.3526	7.19261	7.59014	7.22404	7.60017	7.40777	7.24193	6.70361	7.19305	6.63223	7.19261	Agtpbp1	ATP/GTP binding protein 1	1.22178	-1.08769	0.0686017	0.4233	0.711775	0.783925
7.57187	7.45314	7.5805	7.44739	7.88734	7.86367	7.57761	7.39789	7.6879	7.64409	7.73778	7.47436	8.04775	7.50982	8.01302	Agtr1a	angiotensin II receptor, type 1a	1.03253	1.12389	0.740682	0.237598	0.973733	0.646176
8.08186	8.17235	8.15933	8.34108	8.41864	8.47975	8.4182	8.48213	8.157	8.06665	8.26512	8.61838	8.46722	8.60722	8.29583	Agtr1b	angiotensin II receptor, type 1b	1.06149	1.16159	0.472459	0.0840755	0.926188	0.450378
7.766	6.87652	7.66783	7.84042	8.14621	7.94327	7.63296	7.79739	8.15708	8.18076	8.09292	7.03573	7.87407	6.97167	7.52485	Agtr2	angiotensin II receptor, type 2	1.21664	-1.11694	0.26786	0.526181	0.873462	0.839136
7.81127	7.6934	8.2474	7.71393	8.06526	8.03772	7.85749	8.02963	8.27003	8.21944	7.99699	7.34501	7.95526	7.51523	7.72993	Agtrap	angiotensin II receptor-associated protein	1.13022	-1.14692	0.252463	0.202486	0.868925	0.611565
4.83922	5.20867	4.49307	4.85293	4.50854	4.5628	5.12401	5.31427	4.83922	4.49694	4.75793	5.22177	4.83922	4.85817	4.25893	Agxt	alanine-glyoxylate aminotransferase	1.06213	1.00467	0.668782	0.973546	0.960782	0.995721
5.05086	4.64933	4.98218	5.30123	5.5953	4.60268	5.45728	5.40957	5.13466	4.7099	5.4708	4.71636	4.60649	5.29699	5.05362	Agxt2	alanine-glyoxylate aminotransferase 2	-1.03739	-1.06211	0.813885	0.69966	0.981038	0.912229
7.66909	7.38701	7.58348	7.50958	7.70652	7.7277	7.91428	7.84359	7.9777	7.91851	7.51969	7.20823	7.55482	7.0738	7.38969	Ahctf1	AT hook containing transcription factor 1	1.23561	-1.16626	0.0130836	0.0587533	0.493785	0.392082
7.79698	7.30815	7.47961	7.44121	7.64901	7.55716	7.37752	7.20059	7.66726	7.62909	7.18181	7.28211	7.39814	7.14056	7.17644	Ahcy	adenosylhomocysteinase	-1.03431	-1.23045	0.682543	0.021577	0.962047	0.27003
9.67465	9.28158	9.54328	9.68006	9.75399	9.4445	9.54727	9.51266	9.65053	9.70179	9.5224	9.23051	9.52082	9.27535	9.46303	Ahcyl1	adenosylhomocysteinase-like 1	-1.01071	-1.13626	0.887938	0.1061	0.989639	0.48833
9.12277	8.92766	9.22948	9.14967	9.06481	8.99775	9.10819	9.07461	9.30186	9.1224	9.26435	9.05072	9.30539	8.9617	9.12665	Ahcyl2	adenosylhomocysteinase-like 2	1.01542	1.03017	0.823304	0.665279	0.982347	0.898748
6.48537	6.2161	6.1967	5.91671	6.2161	6.65687	6.12242	5.99712	6.3351	6.29143	6.2161	6.0972	6.04896	5.88893	6.38891	Ahdc1	AT hook, DNA binding motif, containing 1	1.05292	-1.05568	0.59969	0.58144	0.949365	0.864127
7.35716	7.47204	7.36413	7.40435	7.38118	7.14952	7.60094	7.48199	7.47542	7.38797	7.2986	7.4057	7.34354	7.22394	7.1664	Ahi1	Abelson helper integration site 1	1.01635	-1.07783	0.8061	0.266272	0.980192	0.675581
7.71942	8.01644	7.70934	7.70934	7.76609	7.65698	7.77536	7.69832	7.76299	7.28128	7.83258	7.73986	7.62973	7.70934	7.38882	Ahnak	AHNAK nucleoprotein	-1.10891	-1.0898	0.223974	0.308084	0.854382	0.706908
5.88433	6.09081	6.19916	6.62943	5.42647	5.82701	6.78363	6.82193	6.09111	5.40669	6.27241	6.30979	6.14448	6.10682	5.94507	Ahnak2	AHNAK nucleoprotein 2	1.10193	1.07898	0.597879	0.678984	0.949171	0.904356
5.34325	5.63236	5.41094	5.67668	5.49636	5.45588	5.65267	5.65262	5.51025	5.3081	5.67003	5.49202	5.50948	5.58384	5.78377	Ahr	aryl hydrocarbon receptor	1.00277	1.06874	0.969465	0.363991	0.997599	0.74423
3.75609	3.98761	3.60923	3.90209	3.74868	3.81331	4.41202	4.22194	3.54463	4.61793	3.89934	4.06894	4.01128	4.16022	4.13767	Ahrr	aryl-hydrocarbon receptor repressor	1.24939	1.19313	0.076362	0.151967	0.725874	0.556668
8.55972	8.41348	8.6191	8.53332	8.5975	8.73619	8.88971	8.79336	8.62597	8.6619	8.55583	8.26625	8.46246	8.3981	8.55587	Ahsa1	AHA1, activator of heat shock 90kDa protein ATPase homolog 1 (yeast)	1.14615	-1.06949	0.0437859	0.295492	0.663057	0.69699
6.62017	6.54061	6.83013	7.02124	6.75679	6.9346	7.29286	7.40275	7.19088	6.97648	6.79504	6.61955	6.79919	6.27217	6.16781	Ahsa2	AHA1, activator of heat shock protein ATPase 2	1.32475	-1.16719	0.015079	0.15233	0.513147	0.557282
4.59674	4.70077	4.45756	4.93293	4.31969	4.32166	5.13024	5.03196	4.33824	4.38488	4.58585	5.06093	4.44774	4.92524	4.23614	Ahsg	alpha-2-HS-glycoprotein	1.02801	1.03501	0.844705	0.807345	0.983902	0.947635
3.40806	3.65972	3.57554	3.60109	3.26944	3.23919	3.85325	3.61012	3.56981	3.4107	3.46382	3.55215	3.44023	3.74199	4.09064	Ahsp	alpha hemoglobin stabilizing protein	1.02374	1.11342	0.816974	0.297717	0.981165	0.698804
3.74909	4.01868	3.96603	4.06089	3.98216	3.94217	4.49839	4.42989	3.77996	4.52143	3.84432	4.12283	3.8999	4.02473	4.11439	aicda	activation-induced cytidine deaminase	1.21335	1.0323	0.0710105	0.753847	0.713648	0.930542
8.0025	7.88121	8.07789	8.08139	8.01099	7.96679	8.29138	8.17521	8.33426	8.1401	8.013	7.72814	8.0242	7.75479	7.73779	Aida	axin interactor, dorsalization associated	1.12565	-1.11667	0.107608	0.131426	0.772373	0.529296
6.48399	6.19494	6.02946	6.40691	6.16651	6.15189	6.00885	6.184	6.21551	6.24592	5.59777	6.15189	5.81672	6.15189	5.59384	Aif1	allograft inflammatory factor 1	-1.06816	-1.31398	0.482178	0.00924554	0.929468	0.187595
7.78554	7.42687	7.66334	7.76527	7.84861	8.38754	8.37757	8.37646	8.13969	7.81699	7.85383	7.74047	7.68934	7.63226	7.63984	Aif1l	allograft inflammatory factor 1-like	1.43567	1.00921	0.000663061	0.915187	0.173477	0.981079
9.98827	9.87433	9.98889	9.994	9.97531	9.98889	10.1388	10.2003	10.0026	10.1174	9.98889	9.81239	9.96728	9.87446	9.98889	Aifm1	apoptosis-inducing factor, mitochondrion-associated 1	1.09085	-1.02653	0.137165	0.643098	0.806607	0.888225
8.7002	8.55634	8.8784	8.65483	8.82794	8.75837	8.79218	8.84424	8.65817	8.68689	8.79702	8.48349	8.65151	8.68384	8.67621	Aifm2	apoptosis-inducing factor, mitochondrion-associated 2	1.01708	-1.04618	0.792658	0.486574	0.978897	0.81895
5.10051	5.10051	5.00704	5.10051	4.53844	5.06993	5.51693	5.26774	5.10051	5.00704	5.17375	5.10051	5.19159	5.07349	5.3085	Aifm3	apoptosis-inducing factor, mitochondrion-associated 3	1.16718	1.14883	0.101044	0.137727	0.761891	0.538162
6.64118	6.67059	6.87618	7.10022	6.46217	6.81068	7.15804	7.2236	7.15762	6.544	6.96982	6.62525	6.91435	6.64911	6.91967	Aig1	androgen-induced 1	1.1718	1.0465	0.151377	0.670915	0.811997	0.90054
4.26528	4.18343	4.47614	4.33703	4.21314	4.33703	4.68779	4.49928	4.27951	4.41795	4.33703	4.45439	4.33703	4.33703	4.19838	Aim1	absent in melanoma 1	1.10904	1.02653	0.148114	0.70514	0.811651	0.914066
4.48489	4.75319	4.62995	4.96361	4.38274	4.57646	5.33555	5.5083	4.69586	4.68227	4.49796	4.86992	4.74289	4.92301	4.7223	Aim1l	absent in melanoma 1-like	1.24558	1.07799	0.0994498	0.557133	0.760066	0.853413
4.59706	4.60249	4.60249	4.76431	4.35159	4.60712	5.32552	5.15523	4.38216	4.51637	4.13228	4.56411	4.23767	4.32157	4.86473	Aim2	absent in melanoma 2	1.15965	-1.11691	0.268065	0.404071	0.873744	0.771185
8.55978	8.07137	8.25497	8.14735	8.17444	8.48675	8.32355	8.17444	8.21267	8.2011	7.99699	7.74217	8.17444	8.07443	8.17444	Aimp1	aminoacyl tRNA synthetase complex-interacting multifunctional protein 1	1.02677	-1.15596	0.747819	0.0925628	0.974217	0.464269
8.69752	8.5298	8.68343	8.68106	8.68598	8.72944	8.95758	8.94018	9.00863	8.44036	8.72431	8.78806	8.7067	8.59983	8.68031	Aimp2	aminoacyl tRNA synthetase complex-interacting multifunctional protein 2	1.11704	1.03117	0.156696	0.685123	0.811997	0.906702
6.78932	6.70471	6.88298	7.08893	6.89476	6.86009	6.83006	6.86009	6.91215	6.83483	6.93034	6.91432	6.94396	6.6142	6.77655	Aip	aryl-hydrocarbon receptor-interacting protein	-1.00884	-1.02545	0.895209	0.707289	0.98997	0.914969
4.53603	4.47687	4.27738	4.34567	4.50724	4.16349	4.55386	4.51642	4.15176	3.70238	4.31002	4.46869	3.84152	4.61438	3.96524	Aipl1	aryl hydrocarbon receptor-interacting protein-like 1	-1.15754	-1.13971	0.24186	0.293249	0.864275	0.69558
5.77469	6.22625	5.34267	6.03304	5.77469	5.37536	6.26098	5.79829	5.61774	5.4083	5.46317	6.01043	5.70936	6.04083	5.56445	Aire	autoimmune regulator	-1.10048	-1.05162	0.485889	0.712461	0.929525	0.916175
4.83295	5.07883	4.64357	4.89887	4.71151	5.20229	5.27774	5.11214	4.88981	4.01103	4.88981	5.04982	4.88803	4.9254	4.7299	Ajap1	adherens junction associated protein 1	1.04642	1.04496	0.739938	0.747614	0.973733	0.928726
6.06647	5.83041	6.09277	5.8001	5.68018	5.87949	5.63935	5.54866	5.93028	5.7438	6.05335	5.48922	5.14388	5.61863	5.69826	Ajuba	ajuba LIM protein	-1.10624	-1.22546	0.344464	0.0681125	0.901501	0.413419
6.58167	6.48569	6.30429	6.64758	6.59132	6.99503	6.97247	6.96234	7.10412	7.07786	6.45398	6.1613	6.62027	6.30845	5.96326	Ak1	adenylate kinase 1	1.41446	-1.16527	0.000689736	0.0801398	0.173477	0.441696
7.48883	7.22463	7.50231	7.57033	7.28482	7.6422	7.549	7.7272	7.66392	7.79763	7.32816	7.11271	7.43913	7.19615	7.40502	Ak2	adenylate kinase 2	1.19898	-1.08519	0.019043	0.255082	0.545746	0.663249
9.11668	8.96664	8.97695	9.14657	8.99683	9.24915	9.15596	9.23269	9.2263	9.06996	9.1891	9.12853	9.12784	9.16581	9.08162	Ak3	adenylate kinase 3	1.10656	1.07017	0.0806521	0.228801	0.731632	0.637983
5.65465	5.17045	4.64789	5.2825	5.38517	5.40802	5.77768	5.63209	5.57894	5.00704	5.38331	5.27812	5.47193	5.36478	5.15776	Ak4	adenylate kinase 4	1.19137	1.07404	0.165329	0.560786	0.819744	0.854656
5.34826	5.32357	4.92953	5.32357	5.33158	5.40544	5.44862	5.32357	5.32357	5.29746	5.32357	5.32357	5.18392	5.40317	5.09013	Ak5	adenylate kinase 5	1.07805	1.00945	0.298308	0.894546	0.8852	0.975389
8.49902	8.57537	8.49163	8.65086	8.47845	8.71807	8.86501	8.7515	8.39434	8.36124	8.19694	8.42141	8.45723	8.19542	8.49902	Ak6	adenylate kinase 6	1.05626	-1.13687	0.496886	0.12351	0.930102	0.518062
4.70012	5.10357	4.12566	4.84172	4.31153	4.65009	5.21829	5.01033	4.24065	4.07708	4.47972	5.07239	4.64945	4.99144	4.2758	Ak7	adenylate kinase 7	1.01591	1.055	0.926303	0.754072	0.993591	0.930542
4.40748	4.8207	4.00502	4.56294	4.46498	4.21551	5.07024	5.12563	4.42005	4.46519	4.50592	4.68556	4.19055	4.66027	4.45343	Ak8	adenylate kinase 8	1.15436	1.03306	0.293051	0.808353	0.883262	0.948064
6.7302	6.83055	7.02085	6.80978	6.86543	6.95725	7.19058	7.1359	7.12063	6.80978	6.85545	6.57724	6.62686	6.35456	6.16501	Akap1	A kinase (PRKA) anchor protein 1	1.14192	-1.26185	0.149075	0.0176266	0.811997	0.248676
7.95897	7.73213	7.87405	7.87067	8.02561	7.79556	7.45649	7.58904	8.0748	7.9496	7.93058	7.83475	8.03609	7.62548	7.8534	Akap10	A kinase (PRKA) anchor protein 10	-1.08612	-1.02543	0.34777	0.772345	0.902017	0.935802
7.7801	7.60199	8.32402	7.88375	8.21332	7.89633	7.88202	7.89699	8.10308	8.22845	7.8333	7.30386	7.68016	7.4623	7.91807	Akap11	A kinase (PRKA) anchor protein 11	1.02864	-1.24928	0.795174	0.0547608	0.97904	0.38282
6.70802	6.83216	6.88391	6.73148	6.41364	7.22605	7.28697	7.12268	7.07374	7.33631	6.94771	6.30222	6.68626	6.46851	6.63076	Akap12	A kinase (PRKA) anchor protein 12	1.40962	-1.0768	0.00125282	0.406802	0.214765	0.773638
7.47659	7.24459	7.75931	7.55113	7.59195	7.3016	7.77124	7.89559	7.62225	7.72107	7.4325	7.09117	7.4663	6.87592	7.02235	Akap13	A kinase (PRKA) anchor protein 13	1.1001	-1.27197	0.35588	0.0296804	0.903184	0.306539
3.06269	3.15303	3.27195	3.14077	2.9694	3.09285	3.51639	3.41685	3.0762	3.21957	3.0265	3.14077	3.03012	3.14077	3.21176	Akap14	A kinase (PRKA) anchor protein 14	1.10558	-1.00667	0.181287	0.927288	0.832894	0.984391
6.71326	6.49119	6.7304	6.48224	6.99839	6.81304	6.5497	6.65697	6.68177	6.64882	6.60757	6.5122	6.68859	6.42321	6.29069	Akap17a	A kinase (PRKA) anchor protein 17A	-1.00908	-1.13182	0.910022	0.136082	0.992887	0.535352
4.63623	4.67867	5.11806	4.99108	5.48465	4.37543	5.20336	5.14049	4.81831	4.6635	4.96627	4.62396	4.46669	4.70131	4.75137	Akap17b	A kinase (PRKA) anchor protein 17B	-1.10307	-1.21404	0.451142	0.146865	0.920189	0.549489
7.14527	7.10092	7.38114	7.12418	7.12916	7.2614	7.60407	7.56953	7.47051	7.37793	6.96528	6.83861	6.93535	6.74448	6.62307	Akap2	A kinase (PRKA) anchor protein 2	1.21466	-1.27879	0.014018	0.00312118	0.506649	0.112476
4.79762	4.81075	4.84105	4.97246	4.40298	4.99059	5.23899	5.27276	4.59556	4.34624	4.74236	4.98947	4.91629	5.16281	5.15835	Akap3	A kinase (PRKA) anchor protein 3	1.08965	1.17193	0.487871	0.208475	0.929525	0.61794
3.76023	4.28364	4.10446	4.03103	3.95787	4.32914	4.71568	4.72915	4.47226	4.6161	4.39077	4.41786	5.06581	4.44513	4.71166	Akap4	A kinase (PRKA) anchor protein 4	1.45904	1.49361	0.00167119	0.00103122	0.236027	0.0645352
4.60558	4.79039	4.4324	4.64533	4.64481	4.49711	5.38186	5.31165	4.48069	4.61238	4.59042	4.86257	4.27214	4.92346	4.20131	Akap5	A kinase (PRKA) anchor protein 5	1.1753	-1.03794	0.25941	0.790685	0.87035	0.94257
5.96398	5.71674	6.04984	5.82468	6.04984	5.91604	6.33798	6.44019	6.68178	6.27545	6.36217	5.63149	5.72298	5.98544	6.04048	Akap6	A kinase (PRKA) anchor protein 6	1.32801	1.01924	0.0183535	0.861344	0.539751	0.964941
6.88905	6.91533	6.95434	6.81485	6.89752	6.54991	6.94599	6.96188	6.87669	6.84557	7.18699	6.6874	7.10244	6.69983	6.96024	Akap7	A kinase (PRKA) anchor protein 7	-1.04117	1.02325	0.621688	0.778028	0.953768	0.9374
7.77712	7.64828	7.60422	7.67803	7.65108	7.60422	7.46631	7.37284	7.90692	7.64094	7.62845	7.08655	7.36872	7.26496	7.65452	Akap8	A kinase (PRKA) anchor protein 8	-1.05227	-1.20673	0.56541	0.0466217	0.942145	0.362897
8.52999	8.39482	8.42996	8.52693	8.4912	8.64863	8.58481	8.65663	8.60392	8.39944	8.51786	8.40418	8.39334	8.11286	8.35615	Akap8l	A kinase (PRKA) anchor protein 8-like	1.07483	-1.085	0.275807	0.220439	0.875633	0.629273
7.47873	7.38194	7.6715	7.5448	7.71816	7.52146	7.64338	7.52161	7.69808	7.68462	7.68824	7.2875	7.53452	7.2697	7.51182	Akap9	A kinase (PRKA) anchor protein 9	1.03872	-1.07227	0.604617	0.346657	0.950532	0.733368
4.02305	4.04494	4.73624	4.16889	3.72738	3.55372	4.53073	4.35532	3.9506	3.60544	3.92692	4.10053	4.19492	3.96371	4.04494	Akd2	adenylate kinase domain containing 2	-1.10262	-1.06725	0.495787	0.648541	0.930062	0.890776
6.77336	6.14744	6.70867	5.97407	6.40895	6.44474	6.57922	6.47095	6.3327	6.6844	5.91516	6.2197	5.95353	6.00552	6.11283	Akip1	A kinase (PRKA) interacting protein 1	1.0717	-1.28445	0.499999	0.0245425	0.930922	0.28393
8.38166	8.34799	8.36871	8.46646	8.2625	8.6015	8.59021	8.43575	8.29424	8.29023	7.99405	8.07105	8.20487	8.06699	8.29424	Akirin1	akirin 1	1.05477	-1.18036	0.433507	0.024346	0.917752	0.283175
9.23079	8.97419	9.12586	9.25287	9.07872	9.12664	9.27962	9.37714	9.34362	9.1317	9.17922	8.98453	9.03661	8.85829	8.87998	Akirin2	akirin 2	1.08617	-1.10555	0.232842	0.152015	0.859368	0.556668
5.87384	5.60188	5.38882	5.83828	5.33097	5.60944	6.08353	6.12893	5.61601	5.31291	5.44116	5.59729	5.61883	5.6021	5.47999	Akna	AT-hook transcription factor	1.10451	-1.04166	0.376312	0.713354	0.907768	0.916451
4.71258	4.73589	4.60591	4.82184	4.38349	4.73589	4.91481	5.12074	4.56181	4.46601	4.71218	4.82297	4.8577	4.66398	4.77084	Aknad1	AKNA domain containing 1	1.07767	1.08192	0.402772	0.379067	0.911294	0.753448
4.23153	4.661	4.2267	4.19436	4.1941	4.34195	4.48775	4.71857	4.11228	3.79626	4.34195	4.56471	4.33381	4.8898	5.0546	Akp3	alkaline phosphatase 3, intestine, not Mn requiring	-1.00708	1.26176	0.956376	0.086541	0.99609	0.454079
10.1861	10.1808	10.2422	10.2004	10.358	10.171	10.1399	10.1735	10.2697	10.2499	10.3685	10.1806	10.4004	10.0981	10.1921	Akr1a1	aldo-keto reductase family 1, member A1 (aldehyde reductase)	-1.02293	1.01005	0.706685	0.867888	0.968244	0.967216
9.19182	9.36548	9.47355	9.21783	9.29192	9.40819	9.53113	9.68076	9.27933	9.36465	9.22356	9.26801	9.18109	9.15185	9.19228	Akr1b1	aldo-keto reductase family 1, member B1 (aldose reductase)	1.1055	-1.07532	0.143152	0.280891	0.809287	0.68706
8.21932	8.61318	8.63402	8.73435	8.49081	8.42281	8.76662	8.82467	8.54685	8.54685	8.6945	8.29536	8.5974	8.54685	8.34912	Akr1b10	aldo-keto reductase family 1, member B10 (aldose reductase)	1.05938	-1.02932	0.504069	0.736414	0.93145	0.924413
11.0297	10.9768	11.0093	10.9882	10.937	11.156	10.463	10.4822	11.3281	11.1405	11.035	11.0908	11.1599	10.9415	11.2495	Akr1b7	aldo-keto reductase family 1, member B7	-1.05281	1.0771	0.638784	0.499853	0.956554	0.825513
11.1914	11.1747	11.0717	11.2799	10.9947	11.1966	11.4138	11.157	10.7433	11.068	10.692	11.1119	10.9219	11.1127	10.8977	Akr1b8	aldo-keto reductase family 1, member B8	-1.01871	-1.14493	0.832661	0.137212	0.982719	0.537434
3.89694	4.11546	3.82584	4.11368	4.28836	4.21124	4.19833	4.14183	3.88767	3.98875	4.11546	4.23604	3.83664	4.2308	5.29456	Akr1c1	aldo-keto reductase family 1, member C1	1.02634	1.22658	0.859384	0.177253	0.986644	0.586502
3.75222	3.60806	4.05256	3.49224	3.07156	3.72111	3.99387	3.72111	3.62924	3.43475	3.73991	3.83241	3.60959	3.67432	4.31236	Akr1c12	aldo-keto reductase family 1, member C12	1.07526	1.17967	0.56116	0.195973	0.941827	0.607182
3.74705	3.64885	3.85617	3.73081	3.66742	3.63098	3.92513	4.11186	3.73486	4.85598	3.79032	3.92003	3.81297	3.99127	3.99683	Akr1c12l1	aldo-keto reductase family 1, member C12-like 1	1.2498	1.12679	0.0893862	0.346371	0.7447	0.733145
3.39533	3.4034	4.05096	3.33734	3.44767	3.32018	3.74231	3.72649	3.42981	5.00114	3.78148	3.48016	3.7165	3.46528	5.12094	Akr1c13	aldo-keto reductase family 1, member C13	1.24578	1.3067	0.359729	0.26811	0.903358	0.676663
4.41456	4.59511	4.42402	4.41849	4.31507	4.08233	4.76254	4.49221	4.18012	4.89616	4.46167	4.63365	4.52049	4.3928	4.16936	Akr1c14	aldo-keto reductase family 1, member C14	1.03471	1.00149	0.745486	0.988687	0.973733	0.997422
4.94915	4.76939	5.10692	5.5066	5.47741	5.05324	4.89463	4.76715	4.6052	5.10826	4.94915	4.84098	4.81157	5.1583	5.03086	Akr1c19	aldo-keto reductase family 1, member C19	-1.211	-1.15166	0.0849622	0.193812	0.737711	0.604031
3.14342	3.26681	3.29748	3.46475	3.45841	3.24425	3.43372	3.48976	2.97311	3.43347	3.03701	3.16288	3.42606	3.15185	3.37166	Akr1c2	aldo-keto reductase family 1, member C2	-1.00787	-1.06901	0.925564	0.431272	0.993591	0.788331
3.47114	3.49504	3.97595	3.75412	3.94418	3.4877	3.87248	3.87177	3.39693	4.05979	3.61717	3.64967	4.01426	3.54572	3.84805	Akr1c3	aldo-keto reductase family 1, member C3	1.00671	1.00479	0.950171	0.964418	0.994964	0.993731
4.41026	4.41828	4.07899	4.52099	4.28982	4.41828	4.67513	4.52465	4.49328	4.23278	4.41828	4.72624	4.64552	4.40407	4.22305	Akr1cl	aldo-keto reductase family 1, member C-like	1.09063	1.10173	0.318818	0.267546	0.893608	0.676061
6.38717	5.8974	6.62509	6.30213	6.36022	5.48851	5.56928	5.56659	5.25458	5.82317	6.43214	5.731	5.74456	5.84015	6.71533	Akr1d1	aldo-keto reductase family 1, member D1	-1.70998	-1.16616	0.00124627	0.273996	0.214646	0.681536
6.32509	6.33491	6.44196	6.52849	6.4951	6.14219	6.20907	6.12567	6.24699	6.3432	6.41068	6.16493	6.10737	6.22719	6.27842	Akr1e2	aldo-keto reductase family 1, member E2	-1.15804	-1.1387	0.0292245	0.0497892	0.606607	0.371551
8.37076	8.3349	8.384	8.3404	7.99988	8.34206	8.26103	8.24571	8.28243	8.13373	8.06715	7.83999	8.09347	7.87908	7.88445	Akr7a2	aldo-keto reductase family 7, member A2 (aflatoxin aldehyde reductase)	-1.02314	-1.25977	0.738599	0.00369359	0.973733	0.121052
5.60288	4.87964	4.9343	4.84594	4.97874	5.09355	5.35489	5.1224	4.82066	4.29898	4.72789	4.97129	5.11442	4.88655	5.26225	Akr7a3	aldo-keto reductase family 7, member A3 (aflatoxin aldehyde reductase)	-1.07938	-1.03945	0.575017	0.775541	0.944236	0.936896
9.95368	9.82491	9.65732	9.90082	9.87344	9.92356	10.1619	10.2023	10.0673	9.89313	9.87337	9.74118	9.77125	9.74678	9.86312	Akt1	v-akt murine thymoma viral oncogene homolog 1	1.15478	-1.03018	0.038687	0.646502	0.645395	0.889753
7.66952	7.83273	7.87114	7.6789	7.65061	7.5508	7.69168	7.81045	7.86399	7.73401	7.80911	7.77544	7.52109	7.37996	7.44385	Akt1s1	AKT1 substrate 1 (proline-rich)	-1.00723	-1.11318	0.923399	0.166001	0.993591	0.574007
8.21993	8.29798	8.00229	8.50343	8.18894	8.33734	8.40983	8.48873	8.21103	8.20007	8.21817	8.0997	8.16025	8.21001	8.2672	Akt2	v-akt murine thymoma viral oncogene homolog 2	1.06208	-1.0363	0.402531	0.617416	0.911294	0.878703
7.25525	7.16517	7.33241	7.33158	7.43535	7.29674	7.55489	7.43786	7.54364	7.65138	7.25719	7.10527	7.32266	6.84221	7.29674	Akt3	v-akt murine thymoma viral oncogene homolog 3	1.1431	-1.10125	0.0958264	0.219489	0.75436	0.628457
8.01979	7.97137	8.09036	8.04409	8.06709	8.07774	8.18403	8.22247	8.22232	7.83326	8.212	7.82803	8.09456	7.73094	7.78368	Aktip	AKT interacting protein	1.0493	-1.07826	0.542335	0.344447	0.93842	0.731548
7.46977	7.22653	7.47403	7.61415	7.6218	7.33648	7.32753	7.2166	7.37828	7.32528	7.48014	7.16865	7.21582	7.2926	7.42518	Alad	aminolevulinate dehydratase	-1.12071	-1.12099	0.113295	0.112577	0.778042	0.499738
9.86558	10.1339	10.1817	10.5902	10.567	9.75343	10.7404	11.0107	10.9775	9.88681	10.0229	9.42737	9.47832	9.74683	9.7269	Alas1	aminolevulinate, delta-, synthase 1	1.15358	-1.50231	0.413504	0.0300282	0.914569	0.307555
4.81669	4.56122	5.04513	4.71102	4.72634	4.64825	5.1453	4.87695	4.71353	4.80944	4.57154	4.61336	4.46538	4.62358	5.2623	Alas2	aminolevulinate, delta-, synthase 2	1.04726	-1.04597	0.663591	0.67194	0.959493	0.901132
4.3862	4.3862	3.85268	4.3862	4.61859	4.29504	4.76501	4.62797	4.10428	4.02176	4.3862	4.37307	4.84831	4.71097	4.3028	Alb	albumin	1.02587	1.14734	0.835486	0.273197	0.982812	0.680903
7.53927	7.61128	7.65319	7.87783	7.80516	7.84824	7.73352	7.66769	7.84838	7.73264	7.66769	7.57294	7.48816	7.20067	7.64711	Alcam	activated leukocyte cell adhesion molecule	1.0488	-1.13448	0.524749	0.10514	0.935651	0.48639
6.63793	6.50894	6.32932	6.50076	6.55173	6.63606	6.71637	6.71077	6.60522	6.40608	6.65004	6.32951	6.66181	6.29787	6.10204	Aldh16a1	aldehyde dehydrogenase 16 family, member A1	1.0786	-1.0699	0.368283	0.420455	0.904924	0.781774
6.2193	6.09187	5.80508	6.32455	6.06512	6.09187	6.26254	6.25559	6.16718	5.83388	5.98942	6.10691	5.96956	6.2514	6.09187	Aldh18a1	aldehyde dehydrogenase 18 family, member A1	1.01468	-1.0135	0.857552	0.868785	0.986335	0.9675
3.67098	3.27988	3.35985	3.62621	4.13985	3.61642	3.13239	3.39905	3.67098	3.77941	3.92692	3.52033	3.99784	3.67442	4.07996	Aldh1a1	aldehyde dehydrogenase 1 family, member A1	-1.06859	1.1684	0.586026	0.211263	0.946728	0.620465
5.01081	4.73222	4.46752	4.91166	5.00997	4.9802	4.85337	4.61012	4.95188	4.68667	4.56762	4.48492	4.77115	4.72549	4.87472	Aldh1a2	aldehyde dehydrogenase 1 family, member A2	-1.00695	-1.10317	0.937453	0.275447	0.994107	0.682583
7.55344	7.4341	7.50267	7.84904	7.7549	7.64599	7.84489	7.77613	7.44421	7.38964	7.43511	7.37169	7.60433	7.4983	7.53004	Aldh1a3	aldehyde dehydrogenase 1 family, member A3	1.00093	-1.095	0.990718	0.267544	0.999224	0.676061
4.02428	3.95874	4.25845	4.23476	3.68866	4.11362	4.37145	4.49453	4.01201	3.91742	3.82057	4.23685	3.96903	4.25707	3.78049	Aldh1a7	aldehyde dehydrogenase family 1, subfamily A7	1.10867	-1.01408	0.331544	0.893593	0.896028	0.975265
5.40792	5.23676	5.14998	5.45918	5.4412	5.27831	5.82303	5.85149	5.17602	5.08174	5.15283	5.47317	5.20555	5.61261	5.07506	Aldh1b1	aldehyde dehydrogenase 1 family, member B1	1.07409	-1.02467	0.53601	0.831903	0.936789	0.955657
8.76846	8.81885	8.82925	8.72404	8.84603	8.82628	8.71718	8.74537	8.92531	8.54586	8.50651	8.46115	8.60691	8.58214	8.58381	Aldh1l1	aldehyde dehydrogenase 1 family, member L1	-1.03192	-1.18857	0.604426	0.0107691	0.950532	0.202122
4.92721	4.69431	5.38876	4.94447	4.53994	5.1353	5.27532	5.19903	5.20264	4.9532	4.82526	4.76173	4.37746	4.73712	4.97906	Aldh1l2	aldehyde dehydrogenase 1 family, member L2	1.19264	-1.11947	0.109877	0.293533	0.774563	0.695636
9.85869	9.60573	9.73145	9.58239	9.79614	9.59002	9.59229	9.57131	9.83337	9.77774	9.65245	9.59988	9.65011	9.68111	9.7429	Aldh2	aldehyde dehydrogenase 2 family (mitochondrial)	-1.02949	-1.03497	0.645368	0.586808	0.9571	0.866301
4.83079	5.09032	4.67129	4.87669	4.61894	4.90255	5.3903	5.13508	4.87991	4.58784	4.80495	5.04066	4.64896	5.33547	4.53664	Aldh3a1	aldehyde dehydrogenase 3 family, member A1	1.11847	1.03939	0.356224	0.747128	0.903184	0.92852
8.59858	8.27513	8.55376	8.58117	8.61735	8.45811	8.45987	8.45381	8.55636	8.63925	8.26555	8.07262	8.43207	7.91785	8.42142	Aldh3a2	aldehyde dehydrogenase 3 family, member A2	-1.00816	-1.23396	0.918719	0.0169205	0.993591	0.244833
6.68446	6.8424	6.89596	7.02443	6.44649	6.99741	7.1794	7.11599	7.01663	7.24818	6.91268	6.99318	6.90982	7.09016	6.9512	Aldh3b1	aldehyde dehydrogenase 3 family, member B1	1.25943	1.14287	0.00747184	0.0939085	0.414181	0.467333
7.80528	7.55797	7.59003	7.55499	7.67224	7.43898	7.73746	7.69663	7.49814	7.42022	7.50608	7.44205	7.50271	7.30814	7.26061	Aldh4a1	aldehyde dehydrogenase 4 family, member A1	-1.05542	-1.17461	0.436102	0.0305429	0.918307	0.309545
5.84173	5.58692	5.84173	5.6494	5.8889	5.91089	6.24402	6.24965	6.18578	6.14434	5.80292	5.5756	5.65122	5.39938	5.69315	Aldh5a1	aldehyde dehydrogenase 5 family, member A1	1.30604	-1.09983	0.00220445	0.208917	0.262976	0.618272
9.16745	9.16879	9.19541	9.26852	9.24063	9.02018	9.0831	9.04745	9.06956	9.2255	9.10189	8.89645	9.1072	8.89558	9.12276	Aldh6a1	aldehyde dehydrogenase 6 family, member A1	-1.08598	-1.13555	0.173214	0.0435722	0.825439	0.356088
8.88748	8.97632	9.08772	9.15401	9.10071	9.16011	9.11216	9.08741	9.07425	8.93987	8.87064	8.38964	8.60404	8.89978	9.00096	Aldh7a1	aldehyde dehydrogenase 7 family, member A1	1.0235	-1.22115	0.774424	0.024004	0.977238	0.282255
4.36152	4.1509	3.59828	4.17168	3.98308	3.8522	4.45386	4.32068	4.00847	3.76571	4.09142	4.25952	4.34531	4.7285	4.03787	Aldh8a1	aldehyde dehydrogenase 8 family, member A1	1.01896	1.18053	0.879218	0.192003	0.988978	0.602174
9.64446	9.41304	9.54353	9.70247	9.72893	9.41535	9.54639	9.54017	9.74127	9.50008	9.33859	9.10999	9.11915	9.19318	9.2928	Aldh9a1	aldehyde dehydrogenase 9 family, member A1	-1.0409	-1.31562	0.550768	0.000807723	0.939371	0.0565483
7.99234	8.37829	8.34904	8.42771	8.25211	8.25653	8.61535	8.69928	8.17863	7.96415	8.13158	8.06041	8.03936	8.08297	7.92186	Aldoa	aldolase A, fructose-bisphosphate	1.04456	-1.175	0.650244	0.107534	0.957567	0.490652
4.64952	4.70119	4.3871	4.53051	4.5384	4.66344	4.97794	5.0052	4.47854	4.62409	4.68813	4.54234	4.57327	4.63942	4.89027	Aldoart2	aldolase 1 A retrogene 2	1.13958	1.07575	0.12982	0.384574	0.798102	0.757232
4.08567	4.86795	4.53889	4.62087	4.30155	4.3301	4.99088	4.9818	4.3534	3.8845	4.39098	4.66916	4.45801	4.56613	4.36946	Aldob	aldolase B, fructose-bisphosphate	1.01759	1.0054	0.901407	0.969489	0.99067	0.995313
5.71881	5.97617	5.27541	6.04761	5.65902	5.71477	6.57502	6.48129	5.88818	5.51496	5.52839	6.19886	6.17033	5.87077	5.4019	Aldoc	aldolase C, fructose-bisphosphate	1.23066	1.07077	0.209185	0.671715	0.850068	0.90095
6.39584	5.93813	6.33705	6.29458	6.44674	6.33613	6.51658	6.34781	6.4877	6.44528	6.31036	5.99059	6.39484	5.98967	5.79319	Alg1	ALG1, chitobiosyldiphosphodolichol beta-mannosyltransferase	1.10514	-1.13819	0.274844	0.162902	0.875633	0.570561
8.3931	8.02057	7.99411	8.12951	8.42273	8.07977	8.10319	7.96829	8.08014	8.23487	8.14703	7.84498	8.06693	7.75088	8.01235	Alg10	ALG10, alpha-1,2-glucosyltransferase	-1.07085	-1.17086	0.395738	0.0621888	0.911294	0.400498
5.48703	4.87723	5.75931	5.44859	5.87175	5.41053	5.20799	5.16646	5.49788	5.9725	5.29084	4.49953	5.20816	4.96389	5.29084	Alg11	ALG11, alpha-1,2-mannosyltransferase	-1.02648	-1.35485	0.858901	0.0528979	0.986613	0.378867
5.83699	5.84106	5.90473	5.76732	6.34902	5.8766	6.06785	5.92355	6.28204	5.97279	5.90361	5.56806	5.8561	5.40051	5.56408	Alg12	asparagine-linked glycosylation 12, alpha-1,6-mannosyltransferase	1.0605	-1.21533	0.536888	0.0531933	0.937089	0.379503
6.88835	6.22017	6.80878	6.82784	7.02595	6.74954	7.03802	7.07421	7.1556	7.31771	7.60152	6.22102	6.6063	6.54657	7.14115	Alg13	asparagine-linked glycosylation 13	1.24212	1.04906	0.186825	0.76416	0.838932	0.93309
6.99439	6.29503	6.97064	6.73691	6.99718	6.9595	6.93377	6.93836	6.98265	7.10514	6.88385	6.35356	6.84439	6.12103	6.79719	Alg14	ALG14, UDP-N-acetylglucosaminyltransferase subunit	1.13686	-1.14777	0.28012	0.247271	0.876383	0.655348
8.9618	8.92484	8.91851	9.05262	8.73003	8.94048	9.05158	9.00136	9.22287	8.91313	9.05834	8.7903	8.93593	8.89494	8.87749	Alg2	ALG2, alpha-1,3/1,6-mannosyltransferase	1.07797	-1.00428	0.262241	0.948056	0.87035	0.990387
8.35935	8.16556	8.57059	8.35556	8.50279	8.55224	8.45187	8.45938	8.81223	8.82131	8.44315	7.96162	8.56442	8.02252	8.61188	Alg3	ALG3, alpha-1,3- mannosyltransferase	1.17173	-1.04976	0.13383	0.63427	0.804368	0.885568
9.34486	9.34892	9.41295	9.44507	9.51908	9.32134	9.49149	9.60004	9.51942	9.61535	9.53498	9.19899	9.35465	9.22624	9.36328	Alg5	ALG5, dolichyl-phosphate beta-glucosyltransferase	1.06832	-1.05595	0.31706	0.407279	0.892393	0.773666
6.10648	5.74249	6.47626	6.29465	6.3895	6.11165	6.18359	6.10648	6.10648	6.44186	6.15155	5.61537	6.10648	5.63731	6.10556	Alg6	ALG6, alpha-1,3-glucosyltransferase	-1.00826	-1.21303	0.939553	0.0901661	0.994107	0.460653
7.13707	6.7422	7.51529	6.99988	7.50422	6.9118	7.20895	7.45667	7.53451	7.46551	7.24875	6.74612	7.14017	6.69719	7.13045	Alg8	ALG8, alpha-1,3-glucosyltransferase	1.09867	-1.13855	0.446608	0.298145	0.919535	0.698968
7.9401	8.11027	8.22136	7.93632	8.0884	7.97401	8.20533	8.01912	8.04179	8.47025	8.19577	7.42178	7.84804	7.62439	8.03852	Alg9	alpha-1,2-mannosyltransferase	1.05908	-1.17576	0.574368	0.126116	0.943914	0.522213
4.76741	5.05243	4.69288	4.92478	4.2963	4.88329	5.05777	4.8349	4.99879	4.79018	4.90902	5.36273	5.05757	4.9054	4.60041	Alk	anaplastic lymphoma receptor tyrosine kinase	1.12212	1.16495	0.28895	0.165787	0.880735	0.573744
6.59704	6.48478	6.46507	6.99194	6.7216	6.41759	6.9334	6.73545	6.62924	6.43985	6.38336	6.06007	6.24685	5.9668	6.28267	Alkbh1	alkB, alkylation repair homolog 1 (E. coli)	-1.01465	-1.37949	0.876116	0.00316208	0.988485	0.112707
5.80558	5.81234	5.46053	5.75503	5.49189	5.70542	5.77147	5.99185	5.45495	5.91898	5.70542	6.01601	5.60848	5.73195	5.53891	Alkbh2	alkB, alkylation repair homolog 2 (E. coli)	1.07435	1.03892	0.425926	0.669262	0.916953	0.899798
8.8892	8.65484	8.97401	9.03923	8.95111	8.87842	9.24319	9.20145	8.97313	8.86345	8.85645	8.76882	8.78235	8.58435	8.74859	Alkbh3	alkB, alkylation repair homolog 3 (E. coli)	1.09449	-1.11231	0.240981	0.170582	0.863653	0.578933
5.7942	5.61695	5.46609	5.64718	5.60644	5.81159	5.6303	5.56387	5.73726	5.61319	5.63194	5.46782	5.41792	5.59229	5.43211	Alkbh4	alkB, alkylation repair homolog 4 (E. coli)	1.03173	-1.08505	0.623875	0.210527	0.9543	0.619776
8.66135	8.76426	8.77795	8.51958	8.6255	8.67248	8.3261	8.45851	8.84248	8.50653	8.81798	8.63917	8.5429	8.39339	8.40812	Alkbh5	alkB, alkylation repair homolog 5 (E. coli)	-1.07811	-1.07879	0.362042	0.358156	0.903862	0.74089
7.6556	7.68504	7.56911	7.74908	7.67207	7.43365	7.88017	7.84699	7.68616	7.56357	7.5744	7.56656	7.55203	7.52122	7.53453	Alkbh6	alkB, alkylation repair homolog 6 (E. coli)	1.0111	-1.08405	0.867724	0.234549	0.987902	0.643483
6.20762	6.4376	6.20762	6.12745	6.40522	6.20762	6.21793	6.18977	6.1819	6.16628	6.24772	6.05242	6.20762	6.20762	5.73962	Alkbh7	alkB, alkylation repair homolog 7 (E. coli)	-1.06025	-1.13768	0.439137	0.10008	0.918615	0.478161
6.5319	6.12322	6.63614	6.54044	6.90972	6.54997	6.71889	6.6098	6.62422	6.83274	6.56281	6.21702	6.43012	6.03767	6.73414	Alkbh8	alkB, alkylation repair homolog 8 (E. coli)	1.08586	-1.11106	0.439934	0.326523	0.918855	0.719273
3.65387	3.47088	3.3378	3.45361	3.03654	3.47221	3.69695	3.57438	3.18004	3.03069	3.47221	3.57625	3.65739	3.80357	3.57124	Allc	allantoicase	1.00022	1.16926	0.998253	0.130717	0.999946	0.528506
6.93995	6.62854	6.93529	6.79465	7.0969	6.78814	7.11253	7.06642	6.90629	6.98003	6.90629	6.82601	6.88409	6.80724	6.91444	Alms1	Alstrom syndrome 1	1.06556	-1.00797	0.371447	0.909829	0.90593	0.978633
4.97893	4.9301	5.21102	5.03281	4.67819	5.13648	5.38687	5.14672	4.88648	5.07256	4.90622	5.00043	4.99983	5.18821	4.60868	Alox12	arachidonate 12-lipoxygenase	1.11699	-1.01786	0.236093	0.846128	0.862715	0.960212
3.87485	4.09189	3.60472	4.23028	3.48142	3.93254	4.47788	4.45772	4.07008	3.98856	4.02704	4.11049	4.04835	4.20473	3.90581	Alox12b	arachidonate 12-lipoxygenase, 12R type	1.2559	1.15081	0.0500822	0.2088	0.685803	0.618247
3.21895	3.57317	3.01098	3.6008	3.69641	3.3744	4.06934	3.9466	3.42572	3.08153	3.28037	3.49182	3.6763	3.68485	4.02773	Alox12e	arachidonate 12-lipoxygenase, epidermal	1.11686	1.15841	0.437903	0.305751	0.918615	0.704818
4.79555	4.96814	4.59787	4.98142	4.54352	4.89689	5.55988	5.5866	4.8845	4.19939	4.58855	5.10253	4.89239	4.76769	4.19401	Alox15	arachidonate 15-lipoxygenase	1.18768	-1.04846	0.313445	0.778092	0.890063	0.937424
4.66369	5.15943	4.92773	4.92773	4.40462	4.61529	5.28	5.36132	4.76769	4.97662	5.0485	5.3794	4.59918	5.27801	3.80409	Alox15b	arachidonate 15-lipoxygenase, type B	1.13567	1.00361	0.493793	0.984425	0.93006	0.997222
6.24265	5.90526	6.42937	6.22143	6.38343	6.17515	6.2675	6.37264	6.31445	6.03162	6.00372	5.87605	6.17515	5.79914	5.94586	Alox5	arachidonate 5-lipoxygenase	-1.00289	-1.21121	0.971507	0.0289465	0.997763	0.303316
6.68504	6.44212	6.38557	6.6075	6.72406	7.02092	7.32139	7.16787	7.08192	6.95312	6.84699	6.64324	6.88159	6.43162	6.55489	Alox5ap	arachidonate 5-lipoxygenase activating protein	1.45416	1.07386	0.000261949	0.381285	0.125981	0.755135
6.08991	5.70846	5.51069	6.13917	6.1722	6.02507	6.58454	6.35574	6.52164	6.11539	6.19861	6.13991	6.13991	6.15035	6.0746	Aloxe3	arachidonate lipoxygenase 3	1.31621	1.16198	0.0144297	0.151613	0.508351	0.556249
4.39719	5.19715	4.65072	4.84225	4.09336	4.53804	4.78174	4.80993	4.65781	4.84034	4.74244	5.21625	5.0317	4.94627	4.17126	Alpi	alkaline phosphatase, intestinal	1.06396	1.13717	0.669692	0.381229	0.961127	0.755135
5.62536	6.0522	6.46354	6.03494	5.75906	5.61044	6.31115	6.19662	5.98765	6.14133	6.04964	5.31549	5.56371	5.76841	5.47123	Alpk1	alpha-kinase 1	1.04421	-1.2775	0.732395	0.0673	0.973595	0.412354
5.17421	5.16157	4.96272	5.3758	5.32323	4.91008	5.41154	5.45445	4.88023	4.41448	5.11593	5.33347	4.82929	5.30663	5.22676	Alpk2	alpha-kinase 2	-1.13709	-1.02604	0.312735	0.83724	0.889979	0.957423
4.91656	4.98159	5.04606	4.98159	5.11462	4.98159	5.23284	5.29806	4.72615	4.79443	4.9624	5.07015	5.37769	4.8842	5.118	Alpk3	alpha-kinase 3	-1.00102	1.05292	0.990847	0.563604	0.999224	0.855716
9.36486	8.79312	8.5309	9.15303	8.95233	8.94848	8.93651	8.9909	8.6629	8.42012	9.2584	8.79023	8.67488	9.05614	8.95893	Alpl	alkaline phosphatase, liver/bone/kidney	-1.12277	-1.00775	0.329327	0.947319	0.895334	0.990198
4.17065	4.72751	3.88074	4.25662	3.95706	4.36859	4.85602	4.75323	4.14496	4.52225	4.13944	4.49537	4.32519	4.47803	4.07439	Alpp	alkaline phosphatase, placental	1.25744	1.07472	0.071549	0.551056	0.71528	0.851106
5.6091	5.56395	5.31271	5.62418	5.27661	5.13093	5.67458	5.78658	5.51548	5.58418	5.60911	5.49787	5.46016	5.75818	4.89913	Alppl2	alkaline phosphatase, placental-like 2	1.04322	-1.02272	0.707838	0.841979	0.968558	0.958621
6.89986	6.81136	7.17635	6.9158	7.05622	6.8251	6.99302	7.01225	7.05603	7.13511	7.02391	6.35121	6.89023	6.46417	6.65684	Als2	amyotrophic lateral sclerosis 2 (juvenile)	1.0227	-1.22658	0.804978	0.0371377	0.980111	0.335566
6.70223	6.79182	7.01075	6.90842	6.70164	6.20798	6.75271	6.78919	6.29639	6.56963	6.59563	6.05202	6.27772	5.81859	5.54523	Als2cl	ALS2 C-terminal like	-1.23097	-1.69953	0.11102	0.000602164	0.774766	0.0473891
2.83605	3.08934	3.0325	3.0325	3.0325	2.92429	3.05362	3.04135	2.72111	3.15498	3.121	3.22503	2.97249	3.14591	2.85502	Als2cr11	amyotrophic lateral sclerosis 2 (juvenile) chromosome region, candidate 11	-1.01784	1.04197	0.809677	0.577147	0.980846	0.861732
4.45471	4.60968	4.39624	4.58678	4.18788	4.40766	4.74491	4.77489	4.41467	4.53375	4.31825	5.05095	4.51071	4.48153	4.26511	Als2cr12	amyotrophic lateral sclerosis 2 (juvenile) chromosome region, candidate 12	1.09286	1.05574	0.393786	0.599643	0.910941	0.870584
5.24445	5.38733	4.58426	5.15201	4.91345	5.11874	5.24445	5.24894	5.13622	4.93738	5.24445	5.46248	5.54406	5.49639	5.42532	Alx1	ALX homeobox 1	1.05764	1.29976	0.558392	0.0134322	0.941402	0.22218
4.79101	4.94391	4.84544	4.95199	4.72326	4.64901	5.26359	4.94674	4.91507	4.75217	5.17111	4.93779	4.76879	5.02405	4.90745	Alx3	ALX homeobox 3	1.03828	1.07976	0.650916	0.360494	0.95776	0.742407
5.32343	5.37951	4.90702	5.39163	4.89081	5.33944	5.52874	5.60046	5.12993	5.23031	5.2691	5.59558	5.22094	5.36139	4.96356	Alx4	ALX homeobox 4	1.13863	1.07448	0.218885	0.488594	0.853999	0.819536
7.49335	7.73065	7.62034	7.81053	7.88257	7.80971	7.96437	7.87795	7.6346	7.67274	7.42822	7.5358	7.35138	7.45328	7.39517	Alyref	Aly/REF export factor	1.06023	-1.20976	0.403413	0.0134621	0.911294	0.222219
6.57523	6.58405	6.6229	6.41413	6.50703	6.45738	6.61103	6.54906	6.44059	6.46368	6.46455	6.4512	6.35634	6.20761	6.32525	Amacr	alpha-methylacyl-CoA racemase	-1.0255	-1.13263	0.670423	0.0485148	0.961188	0.368679
4.57385	4.46486	4.63343	4.55182	4.67352	4.48097	4.59816	4.57656	4.45631	4.57191	4.42154	4.8866	4.57191	4.60802	4.64542	Ambn	ameloblastin	-1.03005	1.03326	0.653274	0.619888	0.957957	0.879985
4.41184	4.81101	4.42891	4.82699	4.36428	4.4016	4.98799	5.14244	4.41307	4.45784	4.32912	4.69713	4.52998	4.57819	4.15991	Ambp	alpha-1-microglobulin/bikunin precursor	1.08071	-1.07904	0.517288	0.525577	0.932936	0.838734
7.41469	7.45652	7.40093	7.40299	7.40299	7.48201	7.43054	7.37677	7.48004	7.46559	7.40299	7.13053	7.48201	7.22657	7.27622	Ambra1	autophagy/beclin 1 regulator 1	1.02198	-1.0807	0.711203	0.197952	0.969326	0.608662
8.98913	8.77527	9.02291	8.98345	9.01235	8.58547	8.89784	9.11021	8.89791	8.98989	8.55352	8.13492	8.3843	8.14901	8.29985	Amd1	adenosylmethionine decarboxylase 1	-1.04273	-1.57168	0.603279	3.89846e-05	0.95025	0.00831482
4.33192	4.4299	4.27276	4.43677	4.44329	4.30994	4.7666	4.91033	4.29119	4.35051	4.36112	4.4299	4.10422	4.55394	4.57052	Amdhd1	amidohydrolase domain containing 1	1.10404	1.01467	0.303678	0.877546	0.886663	0.970597
5.92837	5.85179	5.95583	5.92837	5.90766	6.19083	6.18569	6.03368	5.92837	6.00492	5.93257	5.86403	5.76699	5.63758	5.88484	Amdhd2	amidohydrolase domain containing 2	1.11288	-1.0697	0.097102	0.282469	0.757168	0.687981
3.87492	3.98119	4.35971	4.11449	4.02717	4.08479	4.28948	4.32513	3.66471	3.94208	3.95118	4.09314	3.90313	4.22045	4.41479	Amelx	amelogenin, X-linked	-1.00714	1.03171	0.943879	0.757606	0.99441	0.931001
5.4878	5.39007	5.39159	5.53884	5.53884	5.53884	5.53884	5.60221	5.53884	5.67221	5.55845	5.68169	5.43985	5.56074	5.53884	Amer1	APC membrane recruitment protein 1	1.0783	1.06178	0.191155	0.29352	0.841032	0.695636
4.87914	5.31928	5.25276	4.92843	4.8467	4.92843	5.02499	5.0541	4.92843	5.10485	4.59895	5.12827	4.89557	4.92843	4.77499	Amer2	APC membrane recruitment protein 2	-1.02605	-1.1329	0.762778	0.156578	0.975789	0.563059
4.63052	4.81764	4.24913	4.76846	4.40601	4.4923	4.83901	4.9208	4.223	4.38801	4.56016	4.79607	4.67078	4.78634	4.30031	Amer3	APC membrane recruitment protein 3	-1.0012	1.0341	0.99136	0.762313	0.999287	0.932399
9.31683	9.30937	9.16785	9.26313	9.25854	9.258	9.31839	9.29479	9.42504	9.2049	9.3024	9.21173	9.23724	9.23647	9.1511	Amfr	autocrine motility factor receptor, E3 ubiquitin protein ligase	1.02604	-1.02481	0.637963	0.653559	0.956521	0.892893
4.89776	4.78647	4.50145	4.78647	4.49266	4.77791	5.12542	4.86188	4.84573	4.32791	4.74352	4.75443	4.71999	4.92336	4.96554	Amh	anti-Mullerian hormone	1.06792	1.09308	0.496011	0.359621	0.930062	0.741474
4.75274	4.23745	4.18395	4.23745	3.86621	4.59529	3.95691	4.28342	4.06366	3.97799	4.4793	4.13861	3.98256	4.65761	4.23745	Amhr2	anti-Mullerian hormone receptor, type II	-1.0571	1.03064	0.654068	0.807086	0.958264	0.947603
5.01357	4.97571	4.76848	4.99276	4.7986	4.879	5.26253	4.90123	5.18658	4.9052	4.769	4.9655	4.72684	4.95714	4.50068	Amica1	adhesion molecule, interacts with CXADR antigen 1	1.08454	-1.09126	0.328807	0.294543	0.895334	0.696308
7.37828	7.59736	7.32952	7.22357	7.45292	7.19489	7.82624	7.34974	7.44175	7.33338	7.34974	7.24914	7.34208	7.28455	6.95275	Amigo1	adhesion molecule with Ig like domain 1	1.02305	-1.11781	0.795715	0.217128	0.97913	0.626354
6.53081	6.06732	6.75766	6.5148	6.81023	6.71777	6.79677	6.78602	6.67195	6.93599	6.48831	5.74505	6.40694	5.77086	6.49267	Amigo2	adhesion molecule with Ig like domain 2	1.18553	-1.27934	0.181952	0.0609255	0.834183	0.397437
5.96643	6.05061	5.60263	5.84604	5.49093	5.9484	5.41767	5.84455	5.78367	5.67609	5.73365	5.84169	5.90734	5.9111	5.85697	Amigo3	adhesion molecule with Ig like domain 3	-1.04048	1.04162	0.652243	0.643427	0.957875	0.888226
6.4807	6.11578	6.71991	6.42307	6.98158	6.69578	6.88447	6.69894	6.68231	6.46072	6.81425	6.43533	6.6491	6.18802	6.83514	Ammecr1	Alport syndrome, mental retardation, midface hypoplasia and elliptocytosis chromosomal region gene 1	1.10209	1.02823	0.400049	0.80746	0.911294	0.947635
6.81633	6.84863	6.90841	6.92592	6.99096	6.90506	7.04927	6.98098	7.09563	6.94798	6.91808	6.54175	6.91649	6.35071	6.88568	Ammecr1l	AMME chromosomal region gene 1-like	1.07009	-1.12936	0.404004	0.143855	0.911294	0.545132
5.18899	5.53889	4.87568	5.17767	4.40058	5.07627	5.11789	5.32099	4.93484	5.11921	5.13277	5.45854	4.75549	5.42597	4.77427	Amn	amnion associated transmembrane protein	1.05517	1.05194	0.697177	0.713639	0.965857	0.916469
7.2447	6.64879	7.45946	7.06374	7.65766	7.09161	7.1047	6.87293	7.09161	7.72804	7.09161	6.43019	7.16005	6.17418	6.71439	Amn1	antagonist of mitotic exit network 1 homolog (S. cerevisiae)	-1.02604	-1.41498	0.8712	0.041668	0.988215	0.350466
4.97355	5.39589	4.82868	5.42162	4.92648	5.01155	5.38525	5.35908	5.07421	5.08189	5.21096	5.25999	5.16296	5.28929	4.66589	Amot	angiomotin	1.05201	1.00596	0.637486	0.955786	0.956521	0.992006
5.67441	5.67033	5.69049	5.54543	5.82658	5.74151	5.87936	5.73998	5.71668	5.47634	5.42512	5.68303	5.82061	5.6978	5.30633	Amotl1	angiomotin-like 1	1.02054	-1.06797	0.798224	0.413094	0.979586	0.777076
7.90139	7.76446	7.85212	8.18542	8.25851	7.18774	7.7411	7.74531	7.48781	7.00911	7.51207	7.31541	6.89885	7.13726	6.54196	Amotl2	angiomotin like 2	-1.4724	-1.8807	0.0102893	0.000238773	0.461787	0.0248141
4.23191	4.51086	4.08754	4.66444	4.00844	4.55895	4.93032	4.63372	4.52418	4.77373	4.65804	4.58712	4.60946	4.56871	4.49052	Ampd1	adenosine monophosphate deaminase 1	1.30454	1.21599	0.00880288	0.0427837	0.439781	0.35387
8.07508	8.15245	7.95977	8.2501	8.03631	8.27944	8.38855	8.42184	8.37052	8.09065	7.86812	7.77468	7.95739	7.9704	7.98388	Ampd2	adenosine monophosphate deaminase 2	1.16107	-1.13591	0.03467	0.0661292	0.633232	0.409785
6.73853	5.72108	6.13055	5.94167	6.23429	5.97281	6.60572	6.56938	6.48225	6.03953	5.9332	5.65572	5.94506	5.55328	6.01744	Ampd3	adenosine monophosphate deaminase 3	1.13345	-1.259	0.344126	0.0926128	0.901501	0.464393
6.29486	6.07013	6.48221	6.15547	6.35176	6.51207	6.4382	6.47048	6.3965	6.60463	6.4858	6.04625	6.26414	6.21561	6.4778	Amph	amphiphysin	1.15949	1.01892	0.0673984	0.80626	0.708545	0.947603
6.30754	5.80281	6.1982	6.30754	6.70612	6.19256	6.30754	6.36017	6.35191	6.13099	6.31792	6.12611	6.31167	6.2526	6.45823	Amt	aminomethyltransferase	1.00291	1.02021	0.975661	0.833791	0.998215	0.956192
4.2868	4.32014	4.13167	4.36018	4.01483	4.47095	4.37185	4.45305	3.89945	4.05563	4.05895	4.38718	4.09609	4.48429	4.69928	Amtn	amelotin	1.01922	1.08857	0.854214	0.417717	0.985634	0.779939
4.3796	4.23552	4.28729	4.23552	4.23552	3.96394	4.54267	4.62367	3.77112	4.05538	4.12373	4.26385	4.25625	4.20854	5.00568	Amy1a	amylase, alpha 1A (salivary)	-1.05946	1.06949	0.65542	0.604199	0.958462	0.872385
5.11368	4.85857	5.51718	4.85313	5.06941	5.27011	5.27011	5.20744	4.63721	5.9986	6.01749	5.3242	5.50079	5.75844	6.37473	Amy2a3	amylase 2a3	1.14417	1.63891	0.423316	0.00860974	0.916516	0.180798
5.31516	5.60711	5.24073	5.57054	4.88542	5.33015	5.15689	5.88682	5.48314	4.81895	5.46432	5.62645	5.77389	5.61424	5.39901	Amz1	archaelysin family metallopeptidase 1	1.00793	1.19068	0.950461	0.183063	0.995089	0.593421
6.74946	6.63501	6.9396	6.76899	6.92309	6.75875	6.97042	6.94255	6.75875	6.82399	6.75117	6.18656	6.74187	6.43477	6.62709	Amz2	archaelysin family metallopeptidase 2	1.03359	-1.19329	0.686937	0.0440152	0.963049	0.356925
7.92431	7.97869	8.0025	8.02196	8.14939	7.978	7.9604	7.91601	8.09091	7.96901	7.97356	7.73104	8.04919	7.72274	7.97602	Anapc1	anaphase promoting complex subunit 1	-1.02278	-1.0904	0.72495	0.188585	0.972198	0.598879
6.31952	6.20328	6.30546	6.44806	6.30546	6.30546	6.30546	6.45982	6.33643	6.30338	6.30546	6.26342	6.30546	6.0067	6.3136	Anapc10	anaphase promoting complex subunit 10	1.01801	-1.05514	0.772883	0.390882	0.977238	0.761973
6.33963	6.07447	6.14489	6.2077	6.08525	6.23277	6.6708	6.60592	6.1939	6.27478	6.16311	6.2154	6.0911	5.99423	5.75003	Anapc11	anaphase promoting complex subunit 11	1.16898	-1.09248	0.0834911	0.310183	0.735835	0.708491
8.12987	8.03701	8.18789	8.23296	7.85761	8.0807	8.13341	8.33598	8.07141	7.93263	8.03701	7.75982	7.96871	7.59634	7.88521	Anapc13	anaphase promoting complex subunit 13	1.0152	-1.1807	0.847994	0.0484338	0.984427	0.368679
6.2913	5.95943	6.26431	5.98805	6.3195	6.74989	6.37884	6.28221	6.23652	6.47693	6.22302	6.19803	5.9783	5.75622	6.07658	Anapc15	anaphase promoting complex subunit 15	1.19778	-1.0853	0.0579583	0.366595	0.699289	0.746271
7.59966	7.44989	7.65693	7.65576	7.80254	7.66551	7.63067	7.43474	7.78149	7.7537	7.91598	7.35965	7.68729	7.09085	7.60651	Anapc16	anaphase promoting complex subunit 16	1.01415	-1.07244	0.884889	0.474828	0.989553	0.81409
6.62376	6.59488	6.78883	6.85142	6.99647	6.80515	7.17211	7.24019	7.00193	6.93403	6.66098	6.52145	6.70515	6.44813	6.33015	Anapc2	anaphase promoting complex subunit 2	1.19715	-1.17927	0.0399679	0.0570999	0.650429	0.388317
7.79884	7.49378	7.98725	7.93716	7.95377	7.65197	7.79004	7.6699	7.82823	7.81066	7.8576	7.48408	7.85679	7.35244	7.77176	Anapc4	anaphase promoting complex subunit 4	-1.05995	-1.12477	0.509135	0.192144	0.932312	0.602286
8.40894	8.20136	8.09862	8.22326	8.33064	8.215	8.26013	8.21739	8.32068	8.28911	8.12653	7.99301	8.13344	8.11179	8.09427	Anapc5	anaphase-promoting complex subunit 5	1.00549	-1.11787	0.924201	0.0676434	0.993591	0.412855
7.25759	7.326	7.50341	7.341	7.27028	7.41673	7.46556	7.56395	7.38434	7.2223	7.2512	7.00866	6.84811	6.87781	6.94207	Anapc7	anaphase promoting complex subunit 7	1.05039	-1.27818	0.489164	0.00296091	0.929613	0.110725
4.61004	5.65256	4.87916	5.06204	4.98299	4.47018	4.2975	4.87871	5.20934	5.42906	5.61868	6.35369	5.68963	6.54954	5.08848	Andpro	androgen regulated protein	-1.1332	1.76865	0.537871	0.0115479	0.937425	0.207867
6.80767	6.61984	6.00701	6.40425	6.50829	6.57847	6.32968	6.56073	6.10104	5.8782	6.29455	6.6095	6.40425	6.82295	5.88753	Ang	angiogenin, ribonuclease, RNase A family, 5	-1.13272	-1.04656	0.364264	0.737317	0.904242	0.924648
5.92467	5.86406	5.71732	6.01561	5.9808	5.86776	6.02746	6.02698	5.86406	5.92032	5.61926	5.49953	5.84928	5.83988	5.83095	Angel1	angel homolog 1 (Drosophila)	1.0287	-1.12718	0.680338	0.0957198	0.961475	0.469763
7.31381	7.24149	7.27571	7.3206	7.34556	7.38852	7.57504	7.43195	7.53127	7.13886	7.27185	7.03523	7.17992	6.89557	7.23381	Angel2	angel homolog 2 (Drosophila)	1.082	-1.12987	0.282742	0.104815	0.87683	0.48575
7.30093	7.68853	7.79988	7.65	7.55904	7.25936	7.053	7.12417	7.43755	7.80373	7.78984	7.25662	7.42503	6.95941	7.12024	Angpt1	angiopoietin 1	-1.2009	-1.22217	0.139663	0.107978	0.809102	0.491156
6.68412	6.23776	6.27409	6.46085	6.41348	6.3749	6.81251	6.72374	6.74597	6.39493	6.18858	6.06436	6.20464	6.04773	6.39519	Angpt2	angiopoietin 2	1.1458	-1.17606	0.12499	0.0719034	0.793267	0.424271
5.4571	5.74911	5.09832	5.87183	5.04372	5.51664	5.94049	6.1224	5.55101	5.33624	5.47422	5.76712	5.37439	5.71743	4.49807	Angpt4	angiopoietin 4	1.18866	-1.05539	0.319147	0.752357	0.893608	0.930302
4.322	4.70245	4.43799	4.74572	4.54696	4.53034	5.14147	5.08591	4.2174	4.52584	4.47843	4.54696	4.6695	4.5309	4.54696	Angptl1	angiopoietin-like 1	1.10893	1.00245	0.363659	0.982636	0.904242	0.997166
9.46667	9.59472	9.48047	9.45696	9.40541	8.97168	8.72283	8.77901	9.04185	9.19401	9.33977	9.11623	9.11788	9.47817	9.27156	Angptl2	angiopoietin-like 2	-1.45294	-1.16161	0.000153533	0.0627256	0.102133	0.402148
3.56144	4.45351	3.88126	4.53417	3.81883	4.21817	4.81853	5.05304	4.24907	4.1585	4.45192	4.90973	4.43759	4.74514	4.26363	Angptl3	angiopoietin-like 3	1.36569	1.42579	0.0593773	0.034723	0.699289	0.326368
6.90918	6.82615	6.85662	7.44343	7.21045	6.62156	6.45987	6.43026	6.36837	6.8423	6.79942	6.81958	6.76328	7.02223	6.73933	Angptl4	angiopoietin-like 4	-1.41882	-1.16505	0.00166381	0.115878	0.236027	0.505135
5.303	5.20119	4.82721	4.81256	4.96749	5.17381	5.06975	5.11608	4.94854	4.1615	5.11652	5.24396	5.16291	5.32205	4.98009	Angptl6	angiopoietin-like 6	-1.09304	1.10406	0.471077	0.423549	0.926105	0.78401
4.96657	5.03751	4.71929	4.96038	4.9546	4.93196	5.19949	5.28	4.93965	4.79202	5.06432	5.2364	4.91307	5.16365	4.67551	Ank1	ankyrin 1, erythrocytic	1.07248	1.05916	0.434757	0.519769	0.918101	0.835552
5.90706	5.74634	5.93265	6.05759	5.89108	6.10497	6.3253	6.11576	6.09607	5.75371	5.79536	5.65087	5.88692	5.68088	5.93731	Ank2	ankyrin 2, neuronal	1.12679	-1.08423	0.137067	0.30407	0.806607	0.703946
6.15373	6.04773	6.18207	6.2733	6.2733	6.39416	6.66955	6.68299	6.58268	6.40495	6.20032	5.96124	6.23022	5.83687	6.2185	Ank3	ankyrin 3, node of Ranvier (ankyrin G)	1.28418	-1.06925	0.0036503	0.371906	0.321902	0.749924
4.26136	4.52059	4.33428	4.39283	4.0715	4.40369	4.26136	4.17865	4.18295	4.34783	4.26136	4.47007	4.01214	4.57401	4.26136	Ankar	ankyrin and armadillo repeat containing	-1.02898	-1.00022	0.728517	0.997821	0.972616	0.999865
5.74534	6.16207	5.35891	5.7258	5.7258	5.65319	5.81846	5.7258	5.58784	5.58163	5.44066	6.27442	5.7258	6.19756	5.50073	Ankdd1a	ankyrin repeat and death domain containing 1A	-1.04986	1.06014	0.692372	0.635303	0.964122	0.885737
5.07803	5.04513	5.15852	5.30896	5.32625	5.10246	5.23639	5.29198	4.87132	5.0205	5.07491	4.83815	4.89487	4.90628	4.94356	Ankdd1b	ankyrin repeat and death domain containing 1B	-1.05617	-1.19071	0.447274	0.0248448	0.919727	0.285864
4.31342	4.57657	4.30834	4.68829	4.52481	4.55805	5.1503	5.18794	4.21569	4.5666	4.63978	4.67252	4.51263	4.92809	4.89876	Ankef1	ankyrin repeat and EF-hand domain containing 1	1.19204	1.18762	0.162097	0.170588	0.816922	0.578933
4.78074	5.11654	4.95906	5.10941	4.90664	4.79887	5.50094	5.14207	4.74323	4.55003	4.72161	5.36968	4.89592	5.04006	4.5672	Ankfn1	ankyrin-repeat and fibronectin type III domain containing 1	-1.01921	-1.03928	0.879902	0.759917	0.988978	0.931705
8.55	8.37184	8.74691	8.58971	8.76215	8.59786	8.58981	8.60192	8.73463	8.83871	8.35082	8.25084	8.48041	8.15503	8.49057	Ankfy1	ankyrin repeat and FYVE domain containing 1	1.0486	-1.19631	0.520609	0.0252342	0.933776	0.28735
5.83486	5.72397	5.74075	6.02452	6.0157	6.00217	6.28048	6.33115	6.12268	6.24579	5.95291	5.82333	6.04962	5.67964	5.52792	Ankh	ANKH inorganic pyrophosphate transport regulator	1.2557	-1.04339	0.0122628	0.603369	0.483998	0.872146
8.22492	8.17252	8.29945	8.49559	8.4665	8.29125	8.46308	8.53888	8.48211	8.56563	8.38164	8.0394	8.34397	7.97744	8.06989	Ankhd1	ankyrin repeat and KH domain containing 1	1.09915	-1.12454	0.22619	0.137991	0.854861	0.538591
7.64894	7.25478	7.92284	7.63824	7.70141	7.75909	7.70492	7.8648	7.89425	7.80599	7.54092	7.41378	7.78869	7.49504	7.70492	Ankib1	ankyrin repeat and IBR domain containing 1	1.12706	-1.03138	0.16376	0.71058	0.818666	0.915649
4.64392	4.60231	4.22467	4.48999	4.43268	4.56837	4.99166	5.16036	4.82326	4.75563	4.74343	4.71127	4.73497	4.62153	4.71127	Ankk1	ankyrin repeat and kinase domain containing 1	1.30237	1.16941	0.00463752	0.067847	0.349709	0.413107
4.97661	5.00772	4.66509	4.7769	4.97661	5.12967	5.1527	4.98498	4.78458	4.61463	4.92098	4.97661	5.021	5.07417	4.92061	Ankle1	ankyrin repeat and LEM domain containing 1	1.03722	1.07333	0.652035	0.387073	0.957856	0.75898
7.62785	7.62022	7.65629	7.66421	7.82222	7.57552	7.72405	7.72057	7.79773	7.66073	7.52155	7.44811	7.72205	7.39797	7.48585	Ankle2	ankyrin repeat and LEM domain containing 2	1.01224	-1.11965	0.843717	0.0821732	0.983564	0.446837
5.10776	5.40751	5.13918	5.35733	4.86972	5.27865	5.67099	5.58299	5.49203	5.35733	5.35733	5.32407	5.69809	5.30728	5.03875	Ankmy1	ankyrin repeat and MYND domain containing 1	1.23123	1.12413	0.0414344	0.228919	0.657164	0.638103
7.28607	7.38672	7.14366	7.36637	7.34415	7.18909	7.32279	7.32615	7.1076	7.29951	7.2788	7.29084	7.37018	7.05884	7.27702	Ankmy2	ankyrin repeat and MYND domain containing 2	-1.03984	-1.03545	0.538398	0.58281	0.937625	0.864776
5.83558	5.15357	5.20648	5.25444	5.66357	5.13664	5.14115	5.12111	5.14405	5.30976	5.11137	4.78103	4.90165	4.35543	4.52613	Ankra2	ankyrin repeat, family A (RFXANK-like), 2	-1.19101	-1.61061	0.129906	0.000547763	0.798102	0.0442229
4.63477	4.63427	4.94926	4.57239	4.40606	4.60292	4.98409	5.00118	4.19604	4.52254	4.45362	4.68336	4.4885	4.45217	4.32535	Ankrd1	ankyrin repeat domain 1	1.01537	-1.11632	0.885748	0.308352	0.989553	0.707082
6.81429	6.73371	6.71319	6.90765	6.50377	6.95181	7.00849	6.95147	6.86077	6.74249	6.7541	6.35685	6.7541	6.30449	6.62431	Ankrd10	ankyrin repeat domain 10	1.12388	-1.12955	0.160993	0.144812	0.816105	0.546326
8.16205	8.2411	8.16205	8.23093	8.19099	8.16205	8.24651	8.27047	8.31238	8.00953	8.16205	7.97674	8.08241	8.1201	8.0675	Ankrd11	ankyrin repeat domain 11	1.00192	-1.08347	0.973604	0.179341	0.997958	0.589529
6.45619	6.10339	6.6659	6.52925	6.65828	6.79974	7.01275	7.0517	7.0822	6.72956	6.46312	5.77011	6.12638	5.60166	6.35911	Ankrd12	ankyrin repeat domain 12	1.3685	-1.33656	0.0155438	0.0234151	0.517406	0.278439
8.18303	8.15805	8.21414	8.06057	8.37951	8.28165	8.42862	8.36533	8.53391	8.41272	8.1851	8.06769	8.31637	7.79256	8.16772	Ankrd13a	ankyrin repeat domain 13a	1.15299	-1.06671	0.068964	0.388232	0.712587	0.759856
5.22055	5.59058	5.41451	5.54128	5.3718	5.37442	6.04758	5.85541	5.45902	5.36974	5.18337	5.64548	5.62374	5.33381	5.00392	Ankrd13b	ankyrin repeat domain 13B	1.14353	-1.04948	0.243247	0.668027	0.865185	0.899538
9.46849	9.23646	9.25918	9.52815	9.35733	9.41927	9.46261	9.52262	9.44061	9.4088	9.56269	9.35728	9.56489	9.44737	9.44737	Ankrd13c	ankyrin repeat domain 13C	1.05765	1.07624	0.35992	0.234737	0.903358	0.643493
5.62082	5.55343	5.56006	5.56766	5.62325	5.94062	5.81913	5.80744	5.7217	5.72755	5.62324	5.62454	5.54202	5.61042	5.47984	Ankrd13d	ankyrin repeat domain 13 family, member D	1.16332	-1.00628	0.012664	0.908319	0.488515	0.978467
5.52714	5.71086	5.43224	5.5716	5.53675	5.53713	5.62759	5.63681	5.4759	5.56321	5.6833	5.81248	5.70458	5.82892	5.27473	Ankrd16	ankyrin repeat domain 16	1.00864	1.07556	0.909415	0.34279	0.992887	0.730314
8.73964	8.57722	8.87638	8.81271	8.84412	8.81271	9.02817	9.06086	9.02744	8.84816	8.76661	8.67281	8.77987	8.70435	8.91878	Ankrd17	ankyrin repeat domain 17	1.13717	-1.00106	0.0618125	0.986919	0.704384	0.99742
5.64535	5.95589	5.29765	5.9737	5.36925	5.57689	6.20183	6.18302	5.33405	4.92436	5.5077	5.99413	5.40704	5.86287	5.17726	Ankrd2	ankyrin repeat domain 2 (stretch responsive muscle)	-1.00301	-1.04143	0.98607	0.813704	0.998978	0.949829
3.76278	3.89729	4.06122	3.64052	3.68574	3.67768	4.27482	4.29585	3.72693	4.03197	3.83872	3.74577	3.937	4.09008	3.87134	Ankrd22	ankyrin repeat domain 22	1.1423	1.06221	0.17898	0.532122	0.832307	0.841987
5.35519	5.4949	5.11418	5.51159	4.72334	5.31178	5.8508	5.5724	5.30262	5.27458	5.35733	5.60223	5.03969	5.30516	5.11727	Ankrd23	ankyrin repeat domain 23	1.16683	1.03132	0.20219	0.793416	0.847549	0.943405
6.03988	6.13987	5.554	6.01436	5.43519	5.84767	6.07394	6.25279	5.75101	5.73215	5.90562	6.1725	5.78854	6.2621	5.51485	Ankrd24	ankyrin repeat domain 24	1.06796	1.06589	0.594331	0.605131	0.948758	0.872796
6.23486	5.91063	6.22966	6.29881	6.43007	5.94846	6.06096	6.23292	6.25796	6.10336	6.03408	5.65231	5.90413	5.56613	5.97213	Ankrd26	ankyrin repeat domain 26	-1.07183	-1.31499	0.421461	0.00523393	0.916365	0.144576
6.94146	6.60045	6.67778	7.04365	6.85838	6.71973	7.17985	7.14454	7.04854	7.05168	6.88412	6.44891	6.82913	6.39013	6.58036	Ankrd27	ankyrin repeat domain 27 (VPS9 domain)	1.15231	-1.14696	0.136552	0.148944	0.806267	0.551865
7.46804	7.45237	7.84612	7.51219	7.82946	7.62343	6.71847	6.71015	7.62402	7.70366	7.5694	7.02152	7.56786	7.00939	7.5295	Ankrd28	ankyrin repeat domain 28	-1.27076	-1.21596	0.128538	0.20902	0.796254	0.618412
5.29072	5.94473	5.13648	5.80183	5.29388	5.4467	6.19868	6.41273	5.86481	5.22474	5.72323	5.98072	5.61943	6.08909	5.59509	Ankrd29	ankyrin repeat domain 29	1.26225	1.23798	0.152205	0.187004	0.811997	0.598156
5.67805	5.46651	6.08249	5.81296	6.0193	5.81296	6.17704	6.13229	6.37336	6.14408	5.81296	5.14744	5.81762	5.30096	5.81296	Ankrd32	ankyrin repeat domain 32	1.24495	-1.17566	0.0738149	0.176177	0.720781	0.585248
5.16538	5.1797	4.96941	5.03781	5.16392	5.33911	5.47485	5.44829	5.14855	4.70474	5.14855	5.1403	4.87009	5.29762	4.9057	Ankrd33	ankyrin repeat domain 33	1.08663	-1.02157	0.405941	0.829077	0.911294	0.954586
7.20248	6.49701	6.54523	7.00168	6.95569	6.67467	6.52763	6.50302	6.61558	6.05431	5.94653	6.09386	5.91704	5.5813	5.44665	Ankrd33b	ankyrin repeat domain 33B	-1.28822	-2.061	0.0478413	1.83458e-05	0.678589	0.0048437
4.76466	4.67508	4.86272	4.72718	4.56842	5.14932	4.73136	4.76466	4.69565	4.45336	4.69815	5.07682	4.81705	5.04276	4.67407	Ankrd34a	ankyrin repeat domain 34A	1.02758	1.10355	0.762642	0.282876	0.975779	0.688183
4.90479	5.40107	4.87379	5.48788	4.75418	5.41248	5.57116	5.52143	5.03032	4.98798	4.79792	5.64575	5.33324	5.68264	5.12364	Ankrd34b	ankyrin repeat domain 34B	1.165	1.1747	0.283383	0.259077	0.877219	0.667603
4.16834	4.34323	4.36908	4.33316	4.47199	4.20401	4.75254	4.85049	4.36813	4.22884	4.20486	4.00067	4.31672	4.2581	4.04409	Ankrd34c	ankyrin repeat domain 34C	1.10469	-1.12683	0.294481	0.212278	0.883262	0.621402
4.2169	4.28553	4.4803	4.39828	4.10063	4.20605	4.27042	4.27042	4.27042	4.07606	4.27042	4.38772	4.27042	4.27042	4.20163	Ankrd35	ankyrin repeat domain 35	-1.0553	-1.01129	0.403575	0.860067	0.911294	0.964574
4.47743	5.22517	4.65204	5.00487	4.93678	4.71614	5.49688	5.44795	4.66027	4.4646	4.77887	4.99796	4.88228	5.10384	4.91455	Ankrd36	ankyrin repeat domain 36	1.07022	1.05427	0.631393	0.708277	0.955577	0.915342
4.83336	5.08557	5.09779	5.09779	5.01162	5.09761	5.47824	5.40854	5.12632	5.40609	5.03616	5.09779	5.09779	5.10747	5.26509	Ankrd37	ankyrin repeat domain 37	1.21263	1.06853	0.0141295	0.355082	0.508022	0.738937
5.46125	5.63326	5.34957	5.35632	5.52249	5.36652	5.14219	5.13146	5.45557	5.11249	5.33174	5.54672	5.70408	5.45882	5.41622	Ankrd39	ankyrin repeat domain 39	-1.1671	1.01885	0.0493387	0.799624	0.682988	0.945098
7.35518	7.42344	7.27444	7.63914	7.51976	7.33813	7.72321	7.61324	7.47791	7.51033	7.51877	7.35779	7.39519	7.48446	7.15997	Ankrd40	ankyrin repeat domain 40	1.0645	-1.04186	0.404594	0.581984	0.911294	0.864374
5.86437	5.96057	6.14246	6.36936	6.23049	6.01702	6.30259	6.48043	6.39094	6.46794	6.2516	5.97749	6.01589	6.11227	6.1897	Ankrd42	ankyrin repeat domain 42	1.16339	-1.00282	0.0867769	0.973266	0.739932	0.995721
6.70182	6.47541	6.76886	6.37807	6.62106	6.42904	6.16151	6.1339	6.34076	6.03937	6.97981	6.25447	6.75503	5.95431	6.73642	Ankrd44	ankyrin repeat domain 44	-1.29068	-1.03745	0.0462321	0.758607	0.67082	0.931141
6.31956	6.33305	6.83478	6.24619	6.58374	6.65534	6.56007	6.64327	6.61878	6.54114	6.54114	6.53722	6.79089	6.27832	6.55341	Ankrd45	ankyrin repeat domain 45	1.1021	1.05463	0.264534	0.535577	0.871447	0.843787
7.77861	7.86117	7.87419	7.94591	7.89902	8.08414	8.13354	8.02904	7.86937	7.90915	7.86937	7.61617	7.80397	7.53589	7.79214	Ankrd46	ankyrin repeat domain 46	1.09677	-1.10824	0.16694	0.126893	0.820375	0.522806
6.60759	6.23569	6.7409	6.92366	6.78572	6.60759	6.81273	6.78864	7.00419	6.91784	6.52176	5.95688	6.69123	6.08374	6.13229	Ankrd49	ankyrin repeat domain 49	1.1231	-1.30273	0.303218	0.0281757	0.886623	0.299127
6.08219	6.10048	5.68854	5.9601	5.92961	5.95594	6.06005	6.27331	5.9601	5.92679	5.89347	6.09401	5.56588	6.00054	5.49553	Ankrd50	ankyrin repeat domain 50	1.05926	-1.10366	0.535189	0.29401	0.93674	0.695991
7.93782	7.91566	7.8984	7.85521	7.97609	7.95387	8.06935	7.9876	8.19405	7.90571	7.98886	7.71202	7.87385	7.89321	8.00153	Ankrd52	ankyrin repeat domain 52	1.07585	-1.01589	0.244195	0.797364	0.865792	0.944538
4.509	4.52563	3.94732	4.67329	4.27649	4.36079	4.84123	4.83502	4.39278	4.33487	4.509	4.70883	4.6368	4.81744	4.33586	Ankrd53	ankyrin repeat domain 53	1.1224	1.1609	0.299746	0.18546	0.885432	0.596225
6.02677	6.2522	6.00705	6.11537	5.81488	6.05516	6.4316	6.32658	6.00705	5.6255	5.81281	6.00705	5.77578	5.80053	5.52941	Ankrd54	ankyrin repeat domain 54	1.03234	-1.19593	0.755203	0.0944745	0.974776	0.468011
5.27153	5.31085	4.99955	5.48155	5.40095	5.39173	6.01113	5.91718	5.46401	6.05826	5.43192	5.45813	5.10382	5.68186	5.45813	Ankrd55	ankyrin repeat domain 55	1.39047	1.09724	0.00708927	0.394403	0.401342	0.764486
7.46953	7.57382	7.50356	7.41403	7.55021	7.88514	8.03297	7.92617	7.80863	7.99402	7.41388	7.09534	7.38482	7.112	7.01115	Ankrd6	ankyrin repeat domain 6	1.34458	-1.23011	0.000507915	0.00757334	0.169864	0.17315
4.18608	4.14576	4.33082	4.46695	4.08313	4.0382	4.95585	4.87416	4.193	4.07339	4.32992	4.30723	4.36531	4.21861	4.0828	Ankrd60	ankyrin repeat domain 60	1.13632	1.01271	0.304288	0.917647	0.886861	0.981856
4.57285	4.81072	5.06402	4.74707	4.68782	4.7449	5.04916	5.05791	4.36769	4.7449	4.41763	4.96058	4.68186	4.93207	4.49068	Ankrd61	ankyrin repeat domain 61	1.01144	-1.05697	0.915633	0.60744	0.993335	0.874151
5.49221	5.7166	5.29312	5.48135	5.31575	5.56505	5.92638	5.9294	5.16704	4.8339	5.08203	5.52161	5.67988	5.79946	5.16276	Ankrd63	ankyrin repeat domain 63	1.01716	-1.00742	0.907124	0.959594	0.992261	0.992863
5.71827	5.98388	5.30162	6.20967	5.37875	5.96952	6.26808	6.36849	5.56105	5.46958	6.05485	6.16015	5.90645	5.90671	5.83401	Ankrd65	ankyrin repeat domain 65	1.15581	1.19251	0.311952	0.222656	0.889413	0.631867
4.84067	5.24226	4.84607	4.89275	4.65982	4.95531	4.94828	4.98983	4.55311	4.92935	4.92299	5.33381	4.53923	5.14855	4.83829	Ankrd66	ankyrin repeat domain 66	-1.01476	1.04265	0.89023	0.694728	0.98971	0.910511
3.58661	3.48448	4.34431	3.87792	4.29524	3.55982	3.81273	3.90256	3.43845	4.28506	3.67659	3.75263	3.3632	3.93554	4.07242	Ankrd7	ankyrin repeat domain 7	-1.08522	-1.11546	0.566363	0.44559	0.942182	0.797205
5.00994	4.8964	5.05519	4.77729	4.86343	4.93714	5.11008	5.28765	4.94117	4.79734	4.88839	4.92727	4.49374	4.84776	4.83735	Ankrd9	ankyrin repeat domain 9	1.06749	-1.0879	0.420057	0.30175	0.916213	0.702426
7.17787	7.19963	7.24408	6.82758	6.89259	7.47079	7.75615	7.65204	7.5746	7.56971	7.05719	6.86642	6.87512	7.19963	6.74591	Anks1a	ankyrin repeat and sterile alpha motif domain containing 1A	1.45025	-1.08636	0.000294451	0.313516	0.131731	0.710564
4.30224	4.24071	4.16039	4.30224	4.25738	4.21661	4.97001	4.76219	4.27525	4.37838	4.16439	4.36282	4.30298	4.3198	4.35698	Anks1b	ankyrin repeat and sterile alpha motif domain containing 1B	1.20405	1.03441	0.0586051	0.714482	0.699289	0.916693
7.13297	7.14101	7.12153	7.21282	7.40531	7.22796	7.35713	7.25042	7.22023	7.19075	7.20327	6.82515	6.87068	6.87837	6.72956	Anks3	ankyrin repeat and sterile alpha motif domain containing 3	1.03281	-1.23227	0.646409	0.0084443	0.9571	0.179105
4.10852	4.18779	4.40269	4.29658	3.85487	3.88297	4.5413	4.6284	4.08191	3.98369	4.20589	4.20589	4.14692	4.46277	4.22371	Anks4b	ankyrin repeat and sterile alpha motif domain containing 4B	1.03782	1.05625	0.728762	0.61013	0.972616	0.874814
5.51849	5.78632	5.93803	5.93681	5.51497	5.61902	6.12921	6.26788	5.91145	5.77417	5.97989	5.67569	5.84961	5.25652	5.71002	Anks6	ankyrin repeat and sterile alpha motif domain containing 6	1.14983	-1.03138	0.218295	0.78001	0.853999	0.938336
4.07506	4.26986	4.40208	4.67239	4.45804	4.27524	4.76499	4.72291	4.08604	4.22236	4.2288	4.52196	4.56644	4.61491	4.64988	Ankub1	ankyrin repeat and ubiquitin domain containing 1	1.02727	1.1026	0.801319	0.367209	0.979794	0.746638
7.20914	6.9687	7.55137	7.26862	7.6134	7.24282	7.39678	7.45254	7.48774	7.26431	7.14803	6.83321	7.02915	6.7242	6.90703	Ankzf1	ankyrin repeat and zinc finger domain containing 1	1.03282	-1.31396	0.719122	0.00732764	0.970532	0.170433
6.65544	6.63885	6.65544	6.92404	6.95777	6.77914	7.0056	6.9858	6.74603	6.20079	6.53383	6.65544	6.65544	6.31286	6.17034	Ano1	anoctamin 1, calcium activated chloride channel	-1.01595	-1.23176	0.883633	0.068712	0.989347	0.415272
7.60139	7.47201	7.81482	7.69878	7.75021	7.66369	7.96352	7.98142	7.99281	7.92387	7.76648	7.34417	7.69139	7.29159	7.66132	Ano10	anoctamin 10	1.17905	-1.08406	0.0587493	0.332059	0.699289	0.722343
3.91714	4.48367	4.18553	4.45959	4.25705	4.36926	4.79211	4.8236	4.03322	3.93872	4.3467	4.44673	4.39716	4.71169	4.73738	Ano3	anoctamin 3	1.09489	1.20358	0.475376	0.155242	0.926369	0.561403
4.88536	5.0841	5.46999	4.87677	5.57507	4.85098	4.43881	4.89827	4.87677	4.62109	5.00854	4.88511	4.85282	4.77383	4.60086	Ano4	anoctamin 4	-1.35761	-1.27812	0.0103095	0.0326915	0.461787	0.319846
3.76305	3.96853	4.08002	4.11399	3.78102	3.81779	4.25986	4.01016	3.83651	4.07525	3.93241	3.97758	4.08769	4.33373	4.43375	Ano5	anoctamin 5	1.04145	1.15806	0.651373	0.11642	0.957856	0.506447
8.42336	8.9956	9.21257	8.7958	8.9482	7.89202	9.10034	9.10324	9.23149	9.09946	9.02808	8.49288	8.81899	8.08514	8.43864	Ano6	anoctamin 6	1.0071	-1.23316	0.967587	0.239613	0.997356	0.648701
5.20048	5.27537	4.83368	5.26171	4.62747	5.21199	5.37118	5.41356	5.08831	4.94126	5.21199	5.37888	5.14381	5.433	5.21323	Ano7	anoctamin 7	1.12157	1.17808	0.25322	0.11026	0.869234	0.495617
6.20996	5.81697	6.64892	6.22923	6.39376	6.25884	6.56687	6.44997	6.39389	6.47248	6.13283	5.7258	6.11112	5.95672	5.94853	Ano8	anoctamin 8	1.124	-1.21821	0.234979	0.0541026	0.861186	0.38099
4.83721	4.86254	4.80621	5.18625	4.42713	4.9227	5.12641	5.31025	4.40497	5.10407	4.67068	5.07091	4.78344	5.17316	4.51406	Ano9	anoctamin 9	1.10943	1.01297	0.423121	0.919985	0.916413	0.982811
9.23255	9.03781	9.50106	9.17719	9.75052	9.307	8.94126	9.23917	9.42503	9.76753	9.24341	8.66513	9.32571	8.93878	9.49031	Anp32a	acidic (leucine-rich) nuclear phosphoprotein 32 family, member A	-1.00266	-1.15441	0.983778	0.280861	0.998978	0.68706
7.2222	6.72164	7.06212	7.20475	7.03424	7.16339	7.708	7.64182	7.41569	7.08562	6.96436	7.13219	7.17322	6.52471	6.91346	Anp32b	acidic (leucine-rich) nuclear phosphoprotein 32 family, member B	1.27802	-1.07729	0.0377043	0.499776	0.643175	0.825497
6.99769	6.68864	7.17516	7.03207	7.35873	6.98837	7.45061	7.45551	7.29288	7.43891	7.04555	6.42395	7.11053	6.52898	7.11517	Anp32e	acidic (leucine-rich) nuclear phosphoprotein 32 family, member E	1.20983	-1.15318	0.118767	0.234734	0.78518	0.643493
7.32107	7.50291	7.68353	7.29953	7.07998	7.10307	7.9219	7.83153	7.91913	7.45592	7.76551	7.08083	7.41477	7.46122	7.70396	Anpep	alanyl (membrane) aminopeptidase	1.2049	1.07763	0.15146	0.553468	0.811997	0.851904
6.63562	6.47072	6.8416	6.75521	6.85688	6.76262	6.90113	6.90286	6.92577	6.77837	6.73376	6.69782	6.82492	6.54502	6.64101	Antxr1	anthrax toxin receptor 1	1.10354	-1.01642	0.157095	0.80884	0.811997	0.948088
8.35453	8.29562	8.4366	8.17827	8.49207	8.25332	8.3038	8.13457	8.35819	8.37326	8.29138	8.15548	8.29562	8.18575	8.36886	Antxr2	anthrax toxin receptor 2	-1.04738	-1.06585	0.465576	0.318695	0.924965	0.714802
4.19445	5.0618	4.4257	4.59685	4.45017	4.37868	4.68789	4.74093	4.65239	4.38924	4.65052	5.25418	4.61214	5.06943	4.86139	Antxrl	anthrax toxin receptor-like	1.0168	1.26904	0.885203	0.0529724	0.989553	0.379105
6.54437	5.86544	6.51987	6.52484	6.78528	6.61179	6.48775	6.43263	6.61707	6.85252	6.33379	5.95784	6.38878	6.08756	6.24486	Anxa1	annexin A1	1.11141	-1.18541	0.334077	0.128854	0.896692	0.525923
3.70598	4.12983	3.47256	3.93726	4.11983	3.96053	4.06428	4.0248	3.80326	3.96588	3.72935	3.98823	4.19283	4.00767	3.907	Anxa10	annexin A10	1.06486	1.06579	0.498895	0.49302	0.930688	0.821827
8.9201	8.84428	8.93154	8.99276	8.99555	8.93547	9.19903	9.07805	9.07562	8.53538	8.96997	8.88407	8.99322	8.93547	8.93093	Anxa11	annexin A11	1.0195	1.00409	0.804312	0.958213	0.979988	0.992817
3.61634	3.77941	3.47069	3.87669	3.2762	3.75305	4.25693	4.25081	3.27101	3.74976	3.98344	3.8744	3.53911	3.92073	4.28056	Anxa13	annexin A13	1.19123	1.24469	0.204868	0.11808	0.848885	0.5092
9.63864	9.75047	9.71964	9.72569	9.72478	9.79859	9.53913	9.37591	9.65326	9.70429	9.32935	9.28709	9.30682	9.18871	9.19784	Anxa2	annexin A2	-1.07	-1.36593	0.29279	0.000149914	0.883262	0.0192804
5.32993	5.14879	5.27022	5.44057	5.41698	5.79795	5.93567	5.77437	5.76073	5.50497	5.08235	5.53185	5.74796	4.94368	5.48012	Anxa3	annexin A3	1.35045	1.02519	0.00843387	0.80532	0.43414	0.947603
7.72677	7.56618	7.89409	7.60796	7.94511	8.09019	7.91175	7.82703	8.15823	8.28451	7.72023	7.39128	7.49571	7.05685	7.31794	Anxa4	annexin A4	1.23655	-1.27599	0.0351336	0.0178878	0.634289	0.249605
9.45093	9.74994	9.62906	9.40303	9.35436	9.40197	9.50004	9.19501	9.35588	9.42784	9.26125	9.28533	9.15754	9.21012	9.24622	Anxa5	annexin A5	-1.10291	-1.21872	0.160134	0.00925061	0.814887	0.187595
9.34375	9.43105	9.55787	9.42809	9.3258	9.42809	9.75769	9.68224	9.5943	9.64061	9.44353	9.07964	9.26827	9.13696	9.38915	Anxa6	annexin A6	1.15131	-1.1125	0.0565281	0.138841	0.699289	0.539437
7.06095	7.05235	6.87678	7.04162	7.06612	7.18535	7.1835	7.09461	7.03819	7.18771	7.03175	7.11999	6.95498	6.94003	6.37587	Anxa7	annexin A7	1.08546	-1.09812	0.34761	0.285831	0.902017	0.690031
5.00233	5.26458	4.88895	5.12225	4.7917	4.8869	5.07427	5.12696	4.44298	4.7271	4.8703	4.86177	4.55183	5.01529	4.92381	Anxa8	annexin A8	-1.11909	-1.12456	0.266079	0.246745	0.872274	0.65485
4.07693	4.51811	4.22843	4.49254	3.88711	3.88234	4.87664	4.66683	3.81981	4.79517	4.17594	4.66343	4.3667	4.52625	3.62525	Anxa9	annexin A9	1.12314	1.02164	0.496972	0.899573	0.930122	0.976144
4.82503	4.36804	4.89715	4.6458	4.47964	4.67556	4.92522	4.70457	4.72124	4.90158	4.50477	4.40955	4.6482	4.40939	4.67382	Aoah	acyloxyacyl hydrolase (neutrophil)	1.10382	-1.08221	0.231751	0.334611	0.859296	0.724445
3.88829	4.1482	4.07339	4.67908	3.351	3.8691	4.79187	4.728	3.61585	3.70883	3.99111	4.16027	4.02874	4.25004	4.32314	Aoc1	amine oxidase, copper containing 1	1.08278	1.08875	0.661125	0.639468	0.95892	0.88714
5.08063	4.92904	5.28662	5.33702	5.5128	4.79641	5.36891	5.2998	5.28224	5.69652	5.09677	4.92701	4.74419	4.83412	5.3367	Aoc2-ps1	amine oxidase, copper containing 2 (retina-specific), pseudogene 1	1.04215	-1.18219	0.722007	0.16223	0.971458	0.570073
6.39889	6.15172	6.47518	6.35943	6.47518	6.38634	7.07224	6.89099	6.83417	6.40808	6.47518	6.47518	6.63882	6.36759	6.01317	Aoc3	amine oxidase, copper containing 3	1.27128	1.0153	0.0346727	0.885152	0.633232	0.972968
8.77315	8.41052	8.50146	8.80183	8.88872	7.90785	7.98928	7.78799	8.00119	8.1994	8.23643	7.71121	7.99428	7.84431	8.04341	Aox1	aldehyde oxidase 1	-1.62224	-1.6349	5.45143e-05	4.61607e-05	0.0632426	0.00944921
5.17678	5.17729	4.68144	5.05487	4.7836	5.00827	4.98747	5.10878	4.52421	4.64503	4.63644	5.30456	4.65762	5.4098	5.12687	Aox2	aldehyde oxidase 2	-1.08677	1.03689	0.50547	0.770516	0.931912	0.935347
5.79916	5.7617	5.932	5.77284	5.74004	5.54383	5.76226	5.64438	5.80072	5.63911	5.667	5.6693	5.42657	5.55825	5.6693	Aox3	aldehyde oxidase 3	-1.08906	-1.15114	0.17657	0.0335267	0.829171	0.323112
3.81732	3.63784	3.13887	3.50167	3.63469	3.87292	3.73422	3.86185	3.29666	3.80088	3.30484	3.7237	3.57414	3.87847	3.46537	Aox4	aldehyde oxidase 4	1.1229	1.03042	0.285333	0.778499	0.878529	0.937599
7.57886	7.75563	7.95857	7.79064	7.67155	7.77526	8.12155	8.18925	7.95458	7.67845	7.69139	7.36445	7.60572	7.25139	7.74613	Ap1ar	adaptor-related protein complex 1 associated regulatory protein	1.14296	-1.16411	0.156011	0.110016	0.811997	0.495026
7.41448	7.04102	7.67165	7.37361	7.48085	7.44808	7.6441	7.71806	7.68613	7.64652	7.33337	7.19976	7.25959	7.0398	7.29335	Ap1b1	adaptor-related protein complex 1, beta 1 subunit	1.17467	-1.12595	0.0572779	0.149995	0.699289	0.553746
9.07447	9.03459	9.21822	9.06402	9.37835	9.17084	9.24347	9.25046	9.34807	9.26851	9.30712	9.03506	9.25382	8.91478	9.10957	Ap1g1	adaptor-related protein complex 1, gamma 1 subunit	1.07351	-1.02091	0.320379	0.768402	0.893614	0.934754
8.67037	8.66193	8.62778	8.74954	8.62778	8.62363	8.81493	8.78913	8.76745	8.73597	8.62778	8.4717	8.5756	8.41687	8.35312	Ap1m1	adaptor-related protein complex 1, mu 1 subunit	1.0561	-1.13168	0.353349	0.0463798	0.902626	0.362516
4.64556	4.68982	4.38761	4.65157	4.69381	4.76241	4.85061	4.78749	4.35645	4.85544	4.48769	4.65155	5.01861	4.32896	4.63428	Ap1m2	adaptor-related protein complex 1, mu 2 subunit	1.07834	1.00734	0.428906	0.938235	0.917752	0.987081
7.7486	8.05574	7.71093	7.7486	7.36949	7.98257	8.27896	7.90125	7.90429	7.86773	7.72113	7.48857	7.47676	7.41792	7.60442	Ap1s1	adaptor-related protein complex 1, sigma 1 subunit	1.19772	-1.13675	0.0535845	0.157473	0.69612	0.564149
5.02723	4.69469	5.39776	5.06883	4.79112	4.91791	5.0942	5.06159	5.10605	5.24162	4.58264	4.39621	4.97391	4.53657	4.59906	Ap1s2	adaptor-related protein complex 1, sigma 2 subunit	1.06315	-1.29976	0.529867	0.0147671	0.935742	0.230724
5.30871	5.00516	4.95089	5.08073	5.59161	5.20661	5.37441	5.57086	5.12013	5.33706	5.15159	5.20661	5.15228	4.90596	5.20661	Ap1s3	adaptor-related protein complex 1, sigma 3 subunit	1.09763	-1.0445	0.31627	0.635015	0.892317	0.885654
7.46222	7.27296	7.46707	7.43338	7.32024	7.42187	7.7143	7.70792	7.4918	7.46139	7.46139	7.31162	7.46139	7.22327	7.4916	Ap2a1	adaptor-related protein complex 2, alpha 1 subunit	1.12372	-1.00091	0.0955312	0.989062	0.75429	0.997485
8.20022	8.17741	7.96914	8.34925	8.05294	8.33201	8.62033	8.65173	8.33525	8.06338	8.13295	8.10346	8.22297	8.14747	8.19789	Ap2a2	adaptor-related protein complex 2, alpha 2 subunit	1.18982	1.00776	0.0460728	0.924219	0.669113	0.983964
9.62174	9.54345	9.6999	9.6682	9.61719	9.69712	9.49267	9.54895	9.84854	9.66465	9.63834	9.38114	9.63478	9.43655	9.65572	Ap2b1	adaptor-related protein complex 2, beta 1 subunit	1.01416	-1.0576	0.831417	0.401913	0.982557	0.7696
8.73176	8.49297	8.67462	8.68412	8.91278	8.74983	8.95713	8.92033	8.77629	8.73161	8.68412	8.61744	8.68412	8.50634	8.61262	Ap2m1	adaptor-related protein complex 2, mu 1 subunit	1.09262	-1.05579	0.190007	0.413382	0.840031	0.777215
7.93219	7.86212	7.91149	7.91307	7.86336	8.2537	8.16976	8.22799	7.99352	7.8245	7.78179	7.94392	7.88106	7.53297	7.71343	Ap2s1	adaptor-related protein complex 2, sigma 1 subunit	1.14667	-1.09112	0.0779186	0.246638	0.727814	0.65485
9.24377	9.41341	9.38499	9.23886	9.29962	9.27358	9.24551	8.74038	9.57692	9.47464	9.38191	9.05639	9.22522	9.06878	9.27626	Ap3b1	adaptor-related protein complex 3, beta 1 subunit	-1.03809	-1.08254	0.696491	0.412055	0.965797	0.776465
5.14707	5.20178	5.29997	5.30845	5.3	5.30845	5.92991	5.97644	5.68497	5.44956	5.05521	5.19949	4.99219	5.35567	5.27169	Ap3b2	adaptor-related protein complex 3, beta 2 subunit	1.33646	-1.05453	0.00539969	0.561	0.366829	0.854823
9.31739	9.26706	9.11873	9.1622	9.16267	9.2273	9.24766	9.36876	9.23931	8.97596	9.25738	9.40834	9.25233	9.2273	9.08541	Ap3d1	adaptor-related protein complex 3, delta 1 subunit	1.0043	1.0285	0.948518	0.673256	0.99492	0.902059
8.64061	8.39413	8.64949	8.73606	8.9584	8.61364	8.64061	8.64061	8.66261	8.72176	8.6551	8.45765	8.64061	8.42802	8.79277	Ap3m1	adaptor-related protein complex 3, mu 1 subunit	-1.01388	-1.05768	0.855666	0.46324	0.985906	0.807271
6.70333	6.53823	6.7793	6.5967	7.09512	6.5967	6.71279	6.71372	6.5967	6.74885	6.59529	6.39015	6.47322	6.47181	6.64109	Ap3m2	adaptor-related protein complex 3, mu 2 subunit	-1.04883	-1.17139	0.526852	0.0482771	0.935732	0.368273
7.15057	6.74749	7.02454	7.12855	7.2651	7.27163	7.22728	7.34299	7.4275	7.12855	7.16241	6.79387	7.25732	6.65605	6.93575	Ap3s1	adaptor-related protein complex 3, sigma 1 subunit	1.16178	-1.07339	0.114497	0.44106	0.778772	0.794124
9.59531	9.2884	9.4399	9.54584	9.67071	9.39116	9.6118	9.69786	9.67183	9.61535	9.76469	9.53767	9.73522	9.42718	9.65398	Ap3s2	adaptor-related protein complex 3, sigma 2 subunit	1.06405	1.08351	0.397546	0.278215	0.911294	0.68485
5.88457	5.50905	6.08988	5.88457	6.11979	5.88457	5.86241	5.93406	6.12803	6.00872	5.82291	5.67749	6.28654	5.49463	5.74509	Ap4b1	adaptor-related protein complex 4, beta 1 subunit	1.0468	-1.06602	0.658273	0.537681	0.958737	0.845112
6.60947	6.45282	6.57616	6.63961	6.69153	6.61806	6.89515	6.97289	6.80577	6.86431	6.61806	6.08723	6.58638	6.29914	6.44342	Ap4e1	adaptor-related protein complex 4, epsilon 1 subunit	1.1788	-1.13845	0.0501162	0.11383	0.686012	0.501889
7.26575	6.84732	7.18689	7.22051	7.51534	7.052	7.07582	7.04179	7.11922	7.06052	6.65573	6.57023	6.84064	6.74002	6.73746	Ap4m1	adaptor-related protein complex 4, mu 1 subunit	-1.09984	-1.41259	0.226083	0.000357762	0.854861	0.032567
6.11229	5.58827	6.00674	6.10997	5.61056	6.09989	6.24307	6.46199	6.38849	6.06428	6.18682	5.8514	6.32814	5.65675	6.09989	Ap4s1	adaptor-related protein complex 4, sigma 1 subunit	1.28875	1.10117	0.0288704	0.373184	0.606607	0.750809
4.66447	4.63266	4.55551	4.5755	4.63266	4.72747	4.91136	4.89952	4.90643	4.65702	4.67276	4.50221	4.63002	4.68472	4.52461	Ap5b1	adaptor-related protein complex 5, beta 1 subunit	1.15525	-1.00646	0.025543	0.913348	0.589881	0.98035
7.70967	7.27409	7.61273	7.56133	7.67384	7.45519	7.51753	7.65027	7.72579	7.61427	7.71377	7.07756	7.75703	7.15345	7.51986	Ap5m1	adaptor-related protein complex 5, mu 1 subunit	1.01838	-1.08824	0.853166	0.395853	0.98548	0.765209
5.82197	5.60356	6.15611	5.99807	5.96976	5.75458	6.17781	6.2302	5.86117	5.67465	5.78019	5.78331	5.32459	5.70083	5.36366	Ap5s1	adaptor-related protein complex 5, sigma 1 subunit	1.02086	-1.24779	0.841367	0.0452639	0.983021	0.358796
6.60293	6.49966	6.53739	6.41217	6.5246	6.41155	5.61459	5.5549	6.69135	6.5545	6.52378	6.29248	6.23583	6.24405	6.19113	Ap5z1	adaptor-related protein complex 5, zeta 1 subunit	-1.27453	-1.16303	0.0923367	0.280593	0.750415	0.686834
5.53001	5.29891	5.93099	5.59853	6.09561	5.5485	5.31167	5.61204	5.8069	5.83274	5.71068	5.18093	5.55494	5.19178	5.42007	Apaf1	apoptotic peptidase activating factor 1	-1.04858	-1.21346	0.67657	0.103191	0.961188	0.483285
5.58045	5.69419	5.63569	5.68296	4.80476	5.30871	6.21717	6.15601	5.57834	5.31368	5.32977	5.84082	5.56551	5.57765	5.22884	Apba1	amyloid beta (A4) precursor protein-binding, family A, member 1	1.17705	1.02024	0.295424	0.895763	0.883805	0.975725
4.51295	4.58267	4.10813	4.71973	4.2697	4.23155	5.20948	5.10838	4.4829	3.66657	4.64705	4.63066	4.48359	4.64744	3.68016	Apba2	amyloid beta (A4) precursor protein-binding, family A, member 2	1.07262	-1.01456	0.713501	0.939522	0.970226	0.987464
7.12203	7.08119	6.98386	7.33705	6.91136	7.15241	7.50398	7.22056	7.14855	6.8724	7.00358	7.08119	7.05022	6.78399	6.78599	Apba3	amyloid beta (A4) precursor protein-binding, family A, member 3	1.0662	-1.10658	0.461825	0.251361	0.924543	0.659361
6.94428	6.76927	6.99423	6.8977	7.04066	6.73542	6.4929	6.38748	6.58798	6.80006	6.26295	5.83483	6.10985	5.83754	5.9498	Apbb1	amyloid beta (A4) precursor protein-binding, family B, member 1 (Fe65)	-1.25568	-1.90559	0.00999891	5.0364e-07	0.457458	0.00109695
5.50181	5.30392	5.19621	5.52284	5.39043	5.31793	5.69522	5.58879	5.59457	5.32524	5.05686	5.00303	5.14218	5.10278	5.23941	Apbb1ip	amyloid beta (A4) precursor protein-binding, family B, member 1 interacting protein	1.08772	-1.20932	0.25608	0.0175011	0.870276	0.248367
6.92229	6.92229	7.00152	6.90629	6.78031	7.05576	7.58208	7.57291	7.38873	6.87219	7.14709	6.49144	6.49075	6.26164	6.23179	Apbb2	amyloid beta (A4) precursor protein-binding, family B, member 2	1.30839	-1.30315	0.0421365	0.0448918	0.658105	0.357856
6.70543	6.55571	6.91171	6.86753	6.82051	6.93018	7.04015	7.06697	6.96293	6.87242	7.03056	6.44672	6.6411	6.4747	6.44792	Apbb3	amyloid beta (A4) precursor protein-binding, family B, member 3	1.15057	-1.12037	0.108316	0.186696	0.772692	0.597925
8.10484	7.94594	8.39652	8.02002	8.32112	8.07976	8.30672	8.39195	8.25588	8.27863	7.97468	7.72495	7.95885	7.67813	7.93271	Apc	adenomatous polyposis coli	1.07542	-1.23441	0.354617	0.0143825	0.903184	0.228867
5.1962	5.76794	5.04726	5.35086	4.99305	5.27987	5.40748	5.84294	5.47905	4.77181	5.33877	5.37456	5.33747	5.82966	5.00303	Apc2	adenomatosis polyposis coli 2	1.06081	1.07597	0.676655	0.60555	0.961188	0.873064
5.23023	5.19898	5.16184	5.24023	4.87359	5.17303	5.5268	5.51141	4.81865	5.19776	4.88874	5.0356	5.19869	5.15726	5.47867	Apcdd1	adenomatosis polyposis coli down-regulated 1	1.07516	1.00753	0.483432	0.941714	0.929468	0.988152
4.80016	5.05014	4.41541	4.966	4.45163	4.98911	5.44252	5.33446	5.03135	4.90045	5.11599	5.14793	5.29079	5.30202	4.70919	Apcdd1l	adenomatosis polyposis coli down-regulated 1-like	1.32217	1.2982	0.0236988	0.0327506	0.579755	0.319846
4.5299	4.87022	4.39844	4.81587	4.47027	4.54195	4.99029	5.17631	4.64391	3.9924	4.81587	5.12015	5.12275	5.48304	4.95612	Apcs	amyloid P component, serum	1.03672	1.3973	0.793718	0.0260158	0.978897	0.290948
4.49262	4.18738	4.69974	4.70563	4.50229	4.61678	4.93757	4.73384	3.99743	4.18734	4.42383	4.55424	4.51613	4.12396	4.62903	Apeg3	antisense paternally expressed gene 3	-1.01603	-1.04833	0.895774	0.698013	0.990081	0.912046
8.47553	8.54569	8.70557	8.44524	8.39142	8.59351	8.6376	8.64342	8.67798	8.84139	8.52953	8.1532	8.37304	8.30306	8.38839	Apeh	acylaminoacyl-peptide hydrolase	1.12202	-1.1198	0.102082	0.107581	0.764575	0.490652
7.12006	6.86091	7.34646	7.14889	7.34157	7.21452	7.15758	7.15763	7.13362	7.29142	7.06332	7.09674	7.2441	6.8964	7.28165	Apex1	APEX nuclease (multifunctional DNA repair enzyme) 1	1.01916	-1.03321	0.803986	0.66983	0.979874	0.90016
5.66782	5.45108	5.83243	5.66782	5.74343	5.65717	5.10567	5.01242	5.76926	5.6496	5.68065	5.44933	5.88845	5.70088	5.66782	Apex2	APEX nuclease (apurinic/apyrimidinic endonuclease) 2	-1.17584	1.00341	0.139308	0.974286	0.808994	0.995721
8.09097	7.81571	8.28692	7.90996	8.2467	7.88883	8.28453	8.11079	8.43116	8.46735	8.11079	7.62002	8.16008	7.72095	8.14497	Aph1a	APH1A gamma secretase subunit	1.12231	-1.08575	0.282899	0.439535	0.87683	0.793385
5.91972	5.53178	5.64878	5.7277	5.46994	5.0534	5.6336	5.74953	5.71831	5.55606	5.81149	5.6336	5.7539	5.6336	5.63211	Aph1b	APH1B gamma secretase subunit	-1.08478	1.02339	0.384631	0.802605	0.909742	0.946192
8.92513	8.68352	9.02245	9.06095	8.92336	8.82827	9.06236	9.20616	9.20503	9.2154	8.92513	8.70095	8.87047	8.70485	8.83341	Api5	apoptosis inhibitor 5	1.13317	-1.08382	0.104186	0.282972	0.766754	0.688183
8.14073	7.88595	8.32109	7.92999	8.30353	8.11899	7.86913	7.73659	8.10623	8.17529	8.15133	7.85168	8.10623	7.92087	8.30524	Apip	APAF1 interacting protein	-1.08299	-1.03468	0.381794	0.705375	0.908769	0.914209
5.297	5.52961	5.14442	5.42412	5.11692	5.35036	5.47279	5.59533	5.0167	5.21388	5.30079	5.297	5.38983	5.22957	5.07811	Apitd1	apoptosis-inducing, TAF9-like domain 1	1.01917	-1.03051	0.824468	0.725957	0.98247	0.921481
6.93522	6.83273	7.34956	6.67517	7.25734	6.99447	6.87537	6.82681	7.08673	7.4085	6.96987	6.50964	6.67233	6.41404	6.99005	Aplf	aprataxin and PNKP like factor	1.01986	-1.23014	0.863191	0.0846488	0.987123	0.45127
6.11809	6.24939	5.5407	6.04509	5.35523	6.16822	6.42213	6.35479	5.86268	5.68843	6.06584	6.32932	6.08069	6.70365	5.75715	Apln	apelin	1.17899	1.25321	0.278488	0.144029	0.87629	0.545296
6.60734	5.88291	6.62724	6.42449	6.74518	6.27955	6.11447	6.42449	6.4438	6.42449	6.56581	6.14907	6.69368	6.2567	6.23692	Aplnr	apelin receptor	-1.08679	-1.05482	0.458979	0.633022	0.923072	0.885101
6.80512	6.51468	6.69512	6.60933	6.35931	6.99264	6.9766	7.2271	7.18689	6.97989	6.81792	6.64046	6.81262	6.6898	6.54164	Aplp1	amyloid beta (A4) precursor-like protein 1	1.3908	1.07458	0.000352194	0.332749	0.142944	0.723071
6.98038	7.2428	7.30287	7.15506	7.0907	7.14551	7.48111	7.4556	7.15295	7.37264	6.83815	6.79067	6.82304	7.00118	6.97671	Aplp2	amyloid beta (A4) precursor-like protein 2	1.12287	-1.20448	0.116065	0.0172004	0.781482	0.246571
6.40904	6.10634	6.4423	6.26699	6.45661	6.25663	6.23113	6.24704	6.29335	6.43697	6.20551	6.04669	6.41655	5.70964	6.04584	Apmap	adipocyte plasma membrane associated protein	-1.03042	-1.19037	0.727251	0.0564598	0.972616	0.386495
4.52094	4.92263	4.63213	5.0042	4.50562	4.81399	4.90879	5.17296	4.78762	4.57991	4.4944	5.05785	4.47022	4.73802	4.68748	Apoa1	apolipoprotein A-I	1.09851	-1.01925	0.366469	0.852655	0.904305	0.961682
9.10567	9.1221	9.41372	9.13957	9.2297	9.26969	9.18462	9.15236	9.1715	9.42115	9.21633	9.0374	9.09215	9.14436	9.20969	Apoa1bp	apolipoprotein A-I binding protein	1.02648	-1.04403	0.683397	0.503443	0.962101	0.827827
4.55083	4.76722	4.03867	4.95292	4.32573	4.55423	5.10142	5.16171	4.7465	4.69381	4.80866	4.86471	4.84294	4.74276	4.06394	Apoa2	apolipoprotein A-II	1.2522	1.10002	0.117224	0.491919	0.781798	0.821246
4.40183	4.9011	4.35087	4.9219	4.57191	4.577	5.06883	5.20326	4.45672	4.48025	4.61394	4.72031	4.58511	4.73667	4.07199	Apoa4	apolipoprotein A-IV	1.09254	-1.05989	0.495621	0.652833	0.930062	0.89254
4.56813	4.77153	4.6108	4.7042	4.30327	4.30311	5.01535	4.95308	4.51251	4.41451	4.42296	4.73936	4.2483	5.02459	4.19799	Apoa5	apolipoprotein A-V	1.03392	-1.04605	0.792118	0.722348	0.978897	0.919813
4.40791	4.47599	3.60082	4.51286	3.86646	3.92224	5.18877	5.00914	4.12212	3.92554	4.3452	4.57476	4.40823	4.85581	3.93969	Apob	apolipoprotein B	1.1981	1.1908	0.356487	0.37254	0.903263	0.750175
4.9568	4.49029	5.3162	4.94498	4.58107	5.09831	5.10982	5.12096	5.28278	5.21767	4.77222	4.57336	4.90632	4.39492	4.74416	Apobec1	apolipoprotein B mRNA editing enzyme, catalytic polypeptide 1	1.23802	-1.13263	0.0509918	0.235095	0.688903	0.643904
5.10901	5.05973	4.80698	4.55771	5.15725	5.28417	5.18788	5.19915	5.01283	4.67289	4.94245	5.19406	4.44809	5.26022	5.06597	Apobec2	apolipoprotein B mRNA editing enzyme, catalytic polypeptide-like 2	1.09676	1.03098	0.443781	0.798497	0.918855	0.94461
4.94131	5.20397	5.01366	5.03904	4.84172	4.85932	5.43655	5.62794	4.56743	4.99648	4.8374	5.32836	4.891	4.99648	5.08943	Apobec3b	apolipoprotein B mRNA editing enzyme, catalytic polypeptide-like 3B	1.06408	1.01437	0.613956	0.907339	0.951787	0.978005
4.70254	5.10564	4.48883	5.14209	5.00704	4.65334	5.41931	5.31955	4.5838	5.00704	4.67705	5.44536	5.06885	5.3721	4.83591	Apobec4	apolipoprotein B mRNA editing enzyme, catalytic polypeptide-like 4 (putative)	1.07727	1.14126	0.599196	0.355599	0.949324	0.739312
5.16865	5.35094	5.4125	5.49614	4.56596	5.22144	5.24396	5.41901	5.32555	4.78562	5.1412	5.63308	5.47125	5.42226	5.23429	Apobr	apolipoprotein B receptor	1.00019	1.13412	0.998734	0.309518	0.999946	0.707741
5.09727	5.04935	5.73205	5.19506	5.40755	4.72564	5.29379	5.04935	4.85102	5.04935	5.15576	4.89403	4.49498	4.8947	5.16795	Apoc1	apolipoprotein C-I	-1.23322	-1.29664	0.0795312	0.0341082	0.728946	0.32416
5.51274	5.4444	5.03964	5.36921	4.93622	5.58036	5.22331	5.26982	5.3571	5.37035	5.37035	5.43765	5.44725	5.37035	5.12762	Apoc2	apolipoprotein C-II	1.07159	1.06452	0.433498	0.477938	0.917752	0.815912
6.02831	5.99876	5.6211	5.80767	5.73173	6.02677	5.90493	5.99151	5.87905	5.61644	5.90493	6.01884	5.91063	6.33452	5.84739	Apoc3	apolipoprotein C-III	1.03256	1.12175	0.707496	0.190412	0.968378	0.600674
8.27792	8.33295	8.01431	8.3362	8.1313	8.72328	8.19845	8.23998	8.16168	8.54238	8.42712	8.23351	7.98298	8.02303	8.04442	Apoc4	apolipoprotein C-IV	1.11313	-1.05433	0.252279	0.565469	0.868925	0.856386
5.04944	4.96147	4.96147	4.75587	4.70097	5.05478	5.12472	5.06734	4.53238	5.13475	4.81789	4.92707	4.86049	5.00272	5.62326	Apod	apolipoprotein D	1.06951	1.11763	0.552077	0.330038	0.939371	0.721406
11.1	11.1711	11.0315	11.1782	10.8662	10.7691	10.8914	10.6194	10.7858	10.9955	11.1886	10.8921	10.8357	10.915	10.946	Apoe	apolipoprotein E	-1.19511	-1.08214	0.0235061	0.281817	0.57874	0.687699
3.8995	3.707	3.707	3.46859	3.81093	3.48269	3.60379	4.00426	3.53887	3.87655	3.58313	3.78542	3.72308	3.57412	3.78553	Apof	apolipoprotein F	-1.01212	-1.01985	0.88516	0.813776	0.989553	0.949829
4.13107	3.98147	3.17799	4.04475	3.882	4.09505	3.88984	3.89098	3.51041	3.84105	3.7785	4.5536	3.87848	4.02956	3.79408	Apoh	apolipoprotein H (beta-2-glycoprotein I)	1.00139	1.11991	0.991676	0.402166	0.999426	0.76978
4.76914	4.86467	4.67929	4.46676	4.69366	4.77577	5.09272	5.15585	4.7188	4.93388	4.70045	4.83509	4.64637	4.97808	4.83408	Apol11a	apolipoprotein L 11a	1.18157	1.07483	0.0482759	0.367187	0.67987	0.746638
6.20604	6.0005	5.67194	5.97369	5.90549	6.189	6.15565	6.06771	5.80312	5.53121	6.03215	5.93723	6.07733	5.95769	5.77269	Apol2	apolipoprotein L, 2	-1.00152	1.0027	0.987223	0.977391	0.998978	0.996106
5.5712	5.82117	4.94107	5.70371	5.06013	5.47758	5.685	5.58746	5.8296	5.52625	5.91339	6.02272	5.53939	5.90369	4.59716	Apol3	apolipoprotein L, 3	1.15007	1.1296	0.4227	0.48355	0.916365	0.817841
3.61405	3.82178	4.01526	3.80812	3.46378	3.6909	4.16204	4.2516	3.43261	3.95924	4.03316	3.90392	3.90044	3.72905	3.87134	Apol7d	apolipoprotein L 7d	1.11317	1.10418	0.321459	0.358253	0.893707	0.74089
5.64399	5.42705	5.08682	5.59441	5.98454	5.7389	5.71633	5.79688	5.47366	5.44613	5.60802	5.79571	6.00619	5.52987	5.07152	Apol9a	apolipoprotein L 9a	1.06217	1.03879	0.632368	0.762238	0.955622	0.932399
6.76551	5.77779	6.19099	6.7093	6.12804	5.6382	6.28208	6.16576	5.97389	5.76007	5.9589	5.05742	5.97389	5.50314	5.15995	Apold1	apolipoprotein L domain containing 1	-1.27485	-1.7215	0.14005	0.00331465	0.809102	0.114932
4.79432	5.03904	4.94865	5.16196	4.71432	4.57654	5.44298	5.61512	4.63414	4.94865	4.94865	5.12057	4.94865	4.8827	4.49586	Apom	apolipoprotein M	1.0806	-1.03697	0.570639	0.789679	0.943279	0.942124
4.11935	4.05918	3.71268	4.69152	3.68892	3.8848	4.3882	4.54653	3.7377	4.37002	3.94795	4.21439	3.95814	4.38831	4.91629	Apon	apolipoprotein N	1.09514	1.17339	0.574622	0.328745	0.943959	0.720733
7.54695	7.31651	7.82297	7.66202	7.31364	7.51411	7.9179	8.01383	7.82593	7.7497	7.57107	7.25172	7.7004	6.90389	7.42754	Apoo	apolipoprotein O	1.20737	-1.11845	0.0985632	0.312063	0.758895	0.709946
6.82965	6.52624	6.97258	7.18361	7.11994	6.8175	7.29255	7.09106	7.10629	7.21351	7.00197	6.43311	7.31887	6.60845	6.72497	Apool	apolipoprotein O-like	1.13114	-1.07843	0.306895	0.526703	0.887695	0.839289
6.06272	5.91473	5.56013	6.3012	5.63153	6.01737	6.3952	6.42356	5.94026	5.78483	5.88442	5.8968	5.40388	5.66229	5.84465	Apopt1	apoptogenic 1, mitochondrial	1.16327	-1.11393	0.210272	0.365219	0.850149	0.745247
10.6226	10.6916	10.6285	10.5858	10.5989	10.387	10.5875	10.5577	10.7415	10.4163	10.6496	10.6486	10.5858	10.5122	10.5754	App	amyloid beta (A4) precursor protein	-1.06252	-1.02182	0.320836	0.719839	0.893697	0.919092
10.3365	9.99957	10.169	10.3908	10.1705	10.0961	10.5701	10.4487	10.4393	10.2833	9.9367	9.79997	9.9945	10.1711	10.2679	Appbp2	amyloid beta precursor protein (cytoplasmic tail) binding protein 2	1.11283	-1.13227	0.217765	0.155662	0.853999	0.561813
8.19682	7.99475	8.34593	8.12027	8.4349	7.95236	7.95135	7.82867	8.04766	8.25819	8.04434	7.69267	8.04419	7.79231	7.99771	Appl1	adaptor protein, phosphotyrosine interaction, PH domain and leucine zipper containing 1	-1.1574	-1.23481	0.0879446	0.0187861	0.742245	0.254541
8.79368	8.72811	8.86675	9.12464	9.01898	8.17925	8.41367	8.41571	8.54788	8.51597	8.41364	8.15429	8.44821	8.11517	8.47396	Appl2	adaptor protein, phosphotyrosine interaction, PH domain and leucine zipper containing 2	-1.40633	-1.50044	0.000562078	0.000110507	0.170933	0.0162159
8.29341	8.21117	8.24863	8.23412	8.32898	8.67467	8.58586	8.43849	8.40418	8.4895	7.99239	7.83874	8.00611	8.13162	7.95687	Aprt	adenine phosphoribosyl transferase	1.19357	-1.21261	0.00911008	0.0052712	0.441679	0.144958
6.4431	6.43822	6.4232	6.45436	6.58544	6.44173	6.5525	6.56062	6.56972	6.49377	6.42491	6.30872	6.47992	5.99551	6.15548	Aptx	aprataxin	1.03872	-1.14549	0.583055	0.0632005	0.946143	0.403359
8.01771	7.69173	7.70655	7.77119	7.77056	7.67657	7.88902	7.68683	7.61046	7.54694	7.5626	7.68683	7.69396	7.51677	7.61362	Aqp1	aquaporin 1	-1.07891	-1.13037	0.260795	0.0788806	0.87035	0.43911
4.40494	4.52604	4.11923	4.69168	3.86303	4.39906	4.76839	5.09975	4.26147	4.25087	4.41227	4.7257	4.508	4.41227	4.29165	Aqp11	aquaporin 11	1.17684	1.1088	0.218699	0.428284	0.853999	0.786131
4.46401	4.57991	4.53054	4.71548	4.4842	4.60549	4.61684	4.85762	4.61684	4.36193	4.71331	4.88956	4.7703	4.61684	4.41505	Aqp12a	aquaporin 12A	1.04024	1.0914	0.615105	0.272812	0.951802	0.680724
5.24941	5.46071	4.87101	5.24941	5.64768	5.09331	5.77872	5.72304	5.09927	4.75493	5.16769	5.75291	5.5741	5.52105	4.80124	Aqp2	aquaporin 2 (collecting duct)	-1.00402	1.04808	0.979627	0.765497	0.998732	0.933845
5.1455	5.20991	4.81396	5.1066	4.84388	5.41102	5.48547	5.52598	5.06744	4.94339	5.37832	5.41803	5.4005	5.52519	5.05706	Aqp3	aquaporin 3	1.19971	1.25862	0.0745768	0.0286238	0.723579	0.301656
4.25604	4.46068	4.36072	4.07246	4.37151	4.34715	4.61346	4.38833	4.20846	4.23821	4.38466	4.38833	4.48164	4.50047	4.58126	Aqp4	aquaporin 4	1.03874	1.11961	0.598147	0.130322	0.949171	0.52779
4.81196	4.81924	4.46516	4.70305	4.33554	4.43595	5.14582	5.1654	3.98808	4.32103	4.71884	4.78853	4.68028	5.08921	4.27234	Aqp5	aquaporin 5	-1.01097	1.05911	0.943597	0.710143	0.99441	0.915488
4.88416	5.06269	4.70008	5.03794	4.17512	4.66873	4.95928	5.19888	4.81455	4.21919	4.71635	5.04901	4.82563	4.98571	5.02034	Aqp6	aquaporin 6, kidney specific	1.00009	1.10758	0.999475	0.443309	0.999946	0.795714
4.41532	4.49245	4.62141	4.74799	4.64469	4.45407	4.77179	4.55541	4.45564	5.02552	4.61596	4.64469	4.65522	4.69696	4.85247	Aqp7	aquaporin 7	1.04834	1.07825	0.569705	0.368348	0.943279	0.747765
4.12194	4.59765	4.34549	4.2914	4.19332	3.98016	4.55311	4.44293	3.96973	3.75567	4.2914	4.47605	4.42958	4.26878	4.12938	Aqp8	aquaporin 8	-1.12478	1.00631	0.275742	0.952525	0.875633	0.99147
4.56238	5.01623	4.33162	4.60276	3.99026	4.60276	5.23877	5.22781	4.45604	4.25411	4.63035	4.77197	4.60276	4.71856	4.21287	Aqp9	aquaporin 9	1.19354	1.0619	0.255888	0.694082	0.870276	0.910054
8.11308	7.9677	8.13712	8.00149	8.07126	8.21889	8.14068	8.03628	8.22154	8.19474	7.98622	7.62127	7.99472	7.80523	8.01861	Aqr	aquarius intron-binding spliceosomal factor	1.07497	-1.12734	0.284744	0.0857246	0.878393	0.453012
10.1433	10.2297	10.1558	10.2194	10.0226	9.99901	10.1821	10.3505	10.1812	10.2004	10.2504	10.0819	10.1216	10.1605	10.183	Ar	androgen receptor	1.01993	1.00369	0.744816	0.951528	0.973733	0.991258
8.93909	8.83583	9.09444	8.85307	9.02119	8.91565	8.75806	8.67724	8.98497	9.04548	8.92064	8.6918	8.87576	8.54521	8.90637	Araf	v-raf murine sarcoma 3611 viral oncogene homolog	-1.0515	-1.11788	0.505001	0.150328	0.931701	0.554417
7.45721	7.23618	7.30298	7.02571	7.23297	7.23205	7.42949	7.39716	7.44784	7.24361	7.16873	7.0512	7.03449	6.99113	6.89023	Arap1	ArfGAP with RhoGAP domain, ankyrin repeat and PH domain 1	1.07105	-1.16785	0.322304	0.0352535	0.893842	0.32731
5.69727	5.56583	6.0106	5.92649	6.06216	6.07014	5.95993	5.91272	6.14515	5.95968	5.98326	5.64818	5.8273	5.68578	5.91272	Arap2	ArfGAP with RhoGAP domain, ankyrin repeat and PH domain 2	1.11501	-1.02884	0.180871	0.719097	0.832448	0.918714
5.95648	5.79258	6.04301	5.95496	5.7655	5.86986	6.14136	6.23528	5.96908	5.76652	5.86986	5.67251	5.78203	5.4412	5.52292	Arap3	ArfGAP with RhoGAP domain, ankyrin repeat and PH domain 3	1.06726	-1.18493	0.428647	0.0510121	0.9176	0.373443
5.3415	4.97762	5.18321	5.35862	5.12925	4.98553	5.16094	5.44943	5.14154	5.01803	5.03604	5.10522	5.11809	5.33641	5.26843	Arc	activity-regulated cytoskeleton-associated protein	-1.03308	-1.01762	0.679809	0.824288	0.961475	0.953528
9.55514	9.34549	9.61844	9.60206	9.68966	9.56289	9.73327	9.73137	9.71555	9.64104	9.52758	9.36971	9.54025	9.23481	9.43669	Arcn1	archain 1	1.08272	-1.10217	0.236016	0.151548	0.862715	0.556249
4.15623	4.13007	3.98615	4.11268	4.13007	4.10059	4.0952	4.04932	4.08092	4.0855	4.13007	4.23654	4.16452	4.32125	4.11315	Areg	amphiregulin	-1.01447	1.06442	0.790266	0.257817	0.978897	0.66634
8.35812	8.07425	8.57955	8.32955	8.63196	8.3051	8.31996	8.43778	8.58121	8.65269	8.32392	8.07632	8.43193	7.93289	8.39614	Arel1	apoptosis resistant E3 ubiquitin protein ligase 1	1.04584	-1.11918	0.631345	0.237405	0.955577	0.645787
10.1777	10.4201	10.454	10.2303	10.3991	10.3263	10.2967	10.3851	10.5847	10.5706	10.3963	10.0929	10.2392	10.0953	10.1478	Arf1	ADP-ribosylation factor 1	1.06912	-1.1034	0.347652	0.173913	0.902017	0.582807
5.87263	5.7599	5.65111	5.79821	5.97499	6.25103	6.28157	6.11526	6.18641	6.14665	6.12716	5.82733	6.12223	5.97825	5.74261	Arf2	ADP-ribosylation factor 2	1.30569	1.10815	0.00146627	0.155649	0.224533	0.561813
9.50502	9.55882	9.70379	9.39854	9.5427	9.71104	9.73949	9.70638	9.92814	9.77888	9.59708	9.40259	9.36819	9.4657	9.52506	Arf3	ADP-ribosylation factor 3	1.17366	-1.04975	0.0184451	0.435489	0.539751	0.791592
10.3859	10.284	10.4715	10.5629	10.5374	10.3693	10.5699	10.5451	10.6032	10.5218	10.3113	10.2889	10.317	10.1997	10.2715	Arf4	ADP-ribosylation factor 4	1.05231	-1.12555	0.395172	0.0603887	0.911294	0.396177
6.59382	6.66958	6.65646	6.37122	6.3576	6.73496	6.83836	6.95144	6.87977	6.51673	6.84089	6.83139	6.69979	6.75125	6.5936	Arf5	ADP-ribosylation factor 5	1.19294	1.15962	0.0295813	0.0618404	0.606607	0.399592
9.16055	8.98096	9.07494	8.97929	8.98679	9.10945	9.06563	9.10945	9.46166	8.86807	9.25966	8.96329	9.10945	9.02252	9.21938	Arf6	ADP-ribosylation factor 6	1.06168	1.05581	0.439173	0.481908	0.918615	0.816871
7.79407	7.57034	8.03848	7.81435	7.99406	7.93657	7.96685	7.98322	8.25066	8.03754	8.01797	7.47356	7.6369	7.48813	7.66491	Arfgap1	ADP-ribosylation factor GTPase activating protein 1	1.14291	-1.13758	0.137248	0.150526	0.806607	0.55454
8.13483	8.1168	8.1078	8.09124	8.33745	8.15807	8.26654	8.17332	8.15122	8.26351	7.95731	7.82719	7.93769	7.73759	7.87993	Arfgap2	ADP-ribosylation factor GTPase activating protein 2	1.03162	-1.22237	0.595459	0.00322037	0.949171	0.11316
5.83607	5.80581	5.32855	6.14571	6.15671	5.73935	6.27793	6.1406	6.04081	5.90767	5.90012	5.69568	5.89672	5.69654	5.03796	Arfgap3	ADP-ribosylation factor GTPase activating protein 3	1.12249	-1.15602	0.384527	0.278704	0.909742	0.685592
8.30419	8.07039	8.36956	8.41051	8.68954	8.34135	8.48637	8.52094	8.60342	8.67656	8.39617	8.06755	8.45827	7.87725	8.34031	Arfgef1	ADP-ribosylation factor guanine nucleotide-exchange factor 1(brefeldin A-inhibited)	1.11488	-1.10261	0.260335	0.31001	0.87035	0.708227
8.31527	8.24351	8.46131	8.2005	8.3695	8.38217	8.49549	8.54466	8.70201	8.35197	8.45023	8.1227	8.38383	8.00271	8.29509	Arfgef2	ADP-ribosylation factor guanine nucleotide-exchange factor 2 (brefeldin A-inhibited)	1.13072	-1.04761	0.118123	0.539679	0.783207	0.846031
8.08364	7.99217	7.949	8.02612	8.21303	7.98641	7.99779	7.91076	8.09514	8.02646	7.99779	7.95038	8.1219	7.85454	8.08291	Arfip1	ADP-ribosylation factor interacting protein 1	-1.03489	-1.03619	0.572392	0.558594	0.943862	0.853843
7.67604	7.83484	7.84725	7.89565	7.83484	7.8271	8.01062	8.04726	7.84718	7.86559	7.77072	7.75533	7.83484	7.72383	7.56546	Arfip2	ADP-ribosylation factor interacting protein 2	1.07313	-1.06267	0.256924	0.326188	0.87035	0.719273
7.67533	7.17868	7.51119	7.4365	7.63228	7.32418	7.54379	7.58381	7.56622	7.64083	7.43258	7.04969	7.3538	6.82165	7.36599	Arfrp1	ADP-ribosylation factor related protein 1	1.03166	-1.21592	0.738271	0.0496389	0.973733	0.371551
4.63721	4.78099	4.64313	4.82014	3.72885	4.53293	4.91599	5.12269	4.17779	5.04903	4.5344	4.45702	4.82049	4.77311	3.98529	Arg1	arginase 1	1.17905	-1.00556	0.326015	0.973173	0.89443	0.995721
4.54993	4.68864	4.50372	4.78379	4.66512	4.66512	4.78416	4.94666	4.47717	4.79256	4.58182	4.59361	4.66512	4.81094	4.76769	Arg2	arginase 2	1.06799	1.03211	0.363633	0.659016	0.904242	0.895407
8.90407	8.967	8.98409	8.99022	8.98108	8.90274	8.85296	8.90274	8.90274	8.85004	9.00019	8.84995	8.87448	8.7636	8.82548	Arglu1	arginine and glutamate rich 1	-1.05925	-1.07367	0.283792	0.190006	0.877441	0.600301
9.16392	9.15406	9.14275	9.20866	9.19564	9.29471	9.46962	9.53267	9.24768	9.31687	9.07925	9.22767	9.11406	9.18363	9.13094	Arhgap1	Rho GTPase activating protein 1	1.14814	-1.01811	0.0268223	0.754263	0.592124	0.930542
8.69133	8.59338	8.5468	8.80083	8.77403	8.4153	8.59338	8.52054	8.41539	8.17154	8.76771	8.66487	8.59338	8.66008	8.7656	Arhgap10	Rho GTPase activating protein 10	-1.19586	1.00629	0.0166015	0.925922	0.528118	0.984165
4.2376	3.93842	4.52837	4.66476	4.46787	3.94088	4.55289	4.43442	4.2911	4.1166	4.79885	4.43442	4.81958	4.35956	4.91295	Arhgap11a	Rho GTPase activating protein 11A	-1.07194	1.22916	0.545241	0.0858931	0.938615	0.453364
6.99436	6.53357	7.12114	7.14449	7.21014	6.88854	7.23684	7.25475	7.10648	7.02576	6.97264	6.55005	6.85691	6.38647	6.97264	Arhgap12	Rho GTPase activating protein 12	1.07306	-1.19168	0.507589	0.112015	0.932265	0.498942
4.75356	4.79738	4.73056	4.94878	4.76463	4.75298	4.79117	4.76868	4.65737	5.04683	4.68701	4.37914	4.36903	4.64034	4.61761	Arhgap15	Rho GTPase activating protein 15	1.00307	-1.19778	0.96544	0.0203552	0.996845	0.264423
8.05832	8.34336	8.14133	8.23135	8.22152	8.03444	8.07024	8.07024	7.98128	7.83565	8.20151	8.06417	7.98994	7.90893	7.94755	Arhgap17	Rho GTPase activating protein 17	-1.14934	-1.13034	0.042512	0.0699668	0.658105	0.418693
8.74491	8.74077	8.95267	8.81076	8.82458	8.83751	8.77114	8.77727	8.62458	8.73999	8.94626	8.91947	8.90424	8.75998	8.83103	Arhgap18	Rho GTPase activating protein 18	-1.04583	1.04063	0.438948	0.49059	0.918615	0.820255
4.84344	4.86913	4.75858	4.79767	5.05084	4.98688	4.91755	5.0858	4.91755	5.09388	4.81362	4.78043	4.9376	4.8015	4.91755	Arhgap19	Rho GTPase activating protein 19	1.09916	-1.00961	0.130185	0.873548	0.798299	0.969449
6.4432	5.97682	6.35302	6.28571	6.3905	6.18811	6.27014	6.10331	6.07032	5.99665	6.49161	6.37933	6.27954	6.27954	6.66011	Arhgap20	Rho GTPase activating protein 20	-1.1205	1.09291	0.156762	0.262578	0.811997	0.67127
8.53474	8.43415	8.44093	8.5051	8.51238	8.32911	8.45502	8.46043	8.26227	8.34526	8.44281	8.40312	8.34812	8.21024	8.27787	Arhgap21	Rho GTPase activating protein 21	-1.08301	-1.10882	0.173763	0.084109	0.826356	0.450378
5.82583	5.67767	5.47584	5.82547	4.99757	5.51055	5.08613	5.55521	5.37192	4.68787	5.4128	6.39239	5.93009	6.09887	5.4087	Arhgap22	Rho GTPase activating protein 22	-1.24672	1.22102	0.179243	0.221406	0.832364	0.630527
6.42604	6.48776	6.73403	6.56622	6.69993	6.58985	6.94173	6.72638	6.96741	6.47593	6.56342	6.12403	6.3794	6.11582	6.28706	Arhgap23	Rho GTPase activating protein 23	1.11532	-1.22167	0.219334	0.0327598	0.853999	0.319846
4.87501	4.80157	4.87501	5.06501	4.77871	4.90998	5.17386	5.07398	4.87501	4.91142	4.6943	4.60167	4.95623	4.78083	4.77969	Arhgap24	Rho GTPase activating protein 24	1.07907	-1.08411	0.277789	0.250586	0.876083	0.658695
5.38797	5.24105	5.17174	5.42642	5.07277	5.09685	5.65091	5.81136	5.29264	5.1638	4.61179	5.16196	4.55102	4.97256	5.0348	Arhgap25	Rho GTPase activating protein 25	1.10429	-1.31363	0.380034	0.0251125	0.908769	0.286995
8.05189	7.86467	8.36292	8.23851	8.25666	8.09431	8.57628	8.43904	8.4459	8.14148	8.18211	8.23651	8.37677	8.10793	8.34018	Arhgap26	Rho GTPase activating protein 26	1.1364	1.06716	0.148902	0.451287	0.811997	0.800147
5.85861	5.6262	5.44517	5.63818	5.43769	5.6677	5.98854	5.99858	5.47478	4.9248	5.2528	5.53549	5.38657	5.35853	5.10923	Arhgap27	Rho GTPase activating protein 27	1.00675	-1.20802	0.956965	0.144176	0.99609	0.54555
6.24356	6.59918	6.61036	7.00646	6.4968	7.01041	7.22033	7.05082	7.14915	7.03648	6.55009	6.15336	6.51362	6.20351	6.24873	Arhgap28	Rho GTPase activating protein 28	1.41634	-1.19533	0.00158335	0.0674073	0.233274	0.412415
6.59286	6.52979	6.59286	6.66728	6.73142	6.40764	6.89001	6.71147	6.65899	6.41761	6.59286	6.48278	6.84411	5.96205	6.58595	Arhgap29	Rho GTPase activating protein 29	-1.00396	-1.09376	0.969136	0.386031	0.997599	0.758153
5.20162	5.21779	5.15375	5.18244	5.18463	5.26032	5.6108	5.80715	5.34183	5.53376	5.21449	5.26322	4.86639	5.07126	5.50321	Arhgap30	Rho GTPase activating protein 30	1.25069	-1.00301	0.0206891	0.972789	0.557696	0.995694
5.94356	5.75818	5.76204	5.98139	6.16833	6.20435	5.15666	5.54484	6.02876	6.0806	5.95748	5.55492	6.06105	5.91399	5.73533	Arhgap31	Rho GTPase activating protein 31	-1.08648	-1.05566	0.517024	0.670919	0.932936	0.90054
7.83087	7.59027	8.05555	7.66138	7.81132	7.99585	8.11794	8.24405	8.2826	7.90449	8.28156	8.17399	8.39669	8.08284	8.32237	Arhgap32	Rho GTPase activating protein 32	1.24756	1.37708	0.0116821	0.000850483	0.477766	0.0584269
5.15543	5.1897	4.91116	5.1897	4.97235	5.1897	5.46094	5.42733	5.06993	5.1533	5.17976	5.07186	5.0925	5.54795	5.1897	Arhgap33	Rho GTPase activating protein 33	1.1302	1.09633	0.150356	0.272563	0.811997	0.680653
9.27449	9.37891	9.32495	9.17067	9.10213	8.99165	9.29956	9.31024	9.16435	9.22664	9.22249	9.11778	9.07073	9.01554	9.00403	Arhgap35	Rho GTPase activating protein 35	-1.03652	-1.12048	0.583953	0.0961257	0.946175	0.470962
4.63272	4.45816	4.48241	4.32851	4.28843	4.53081	4.33386	4.76332	4.34475	4.71907	4.46975	4.32995	4.45704	4.64111	3.9865	Arhgap36	Rho GTPase activating protein 36	1.07201	-1.04332	0.4567	0.647971	0.921788	0.890643
5.95253	5.86129	6.11988	5.95253	5.99109	6.01624	6.27939	6.38225	6.06202	6.35728	5.81922	5.74916	5.62439	5.47266	5.62397	Arhgap39	Rho GTPase activating protein 39	1.18425	-1.24624	0.0305515	0.00719145	0.609739	0.16962
4.90386	4.8998	4.94384	4.94422	4.14415	4.88045	5.38602	5.47438	4.9937	5.12798	4.9398	4.97887	4.94384	4.91344	4.23559	Arhgap4	Rho GTPase activating protein 4	1.32439	1.02465	0.0469236	0.853684	0.674491	0.961955
4.75999	5.02736	4.81404	5.0238	4.81021	4.93525	5.55761	5.39288	4.54376	4.73581	4.92657	5.32518	4.95022	5.3353	5.01699	Arhgap40	Rho GTPase activating protein 40	1.10648	1.16778	0.415831	0.21904	0.915212	0.628221
8.69191	8.7028	8.91721	8.6506	8.92737	8.44287	8.69181	8.49846	8.59014	8.78731	9.08197	8.47811	8.78435	8.58875	8.90864	Arhgap42	Rho GTPase activating protein 42	-1.12964	-1.00669	0.168607	0.938015	0.822301	0.987081
7.33865	6.94133	7.14853	7.13606	7.32722	7.36585	7.3932	7.24286	7.29908	7.1455	7.37434	6.91736	7.23855	6.89082	7.24996	Arhgap44	Rho GTPase activating protein 44	1.07993	-1.03108	0.354032	0.708837	0.902982	0.9154
8.39176	8.44883	8.48757	8.37462	8.35052	8.33492	8.07961	8.1987	8.42414	8.37462	8.57357	8.20466	8.52631	8.20744	8.37462	Arhgap5	Rho GTPase activating protein 5	-1.09298	-1.02338	0.223068	0.745681	0.854382	0.928085
5.2722	5.27191	5.15523	5.40594	5.23027	5.31861	5.84231	5.73041	5.33845	5.52671	5.17611	5.34965	5.05264	5.35649	5.42346	Arhgap6	Rho GTPase activating protein 6	1.21772	1.00317	0.0281807	0.969436	0.602101	0.995291
5.11894	5.8335	5.36349	5.61543	4.79635	5.461	5.66039	5.82411	5.16811	5.46782	5.34185	5.81233	5.31816	5.6309	4.95625	Arhgap8	Rho GTPase activating protein 8	1.12564	1.04707	0.407268	0.744966	0.911294	0.927878
5.14746	5.14746	5.09001	5.14746	5.3155	5.14746	5.3072	5.45786	5.21467	5.29447	5.05136	5.47525	5.1431	5.49341	5.02129	Arhgap9	Rho GTPase activating protein 9	1.08279	1.04776	0.319535	0.554987	0.893608	0.852406
9.78917	9.63976	9.75227	9.91886	9.84596	9.74366	9.89241	9.92869	9.89546	9.7887	9.69613	9.60874	9.69872	9.59132	9.62625	Arhgdia	Rho GDP dissociation inhibitor (GDI) alpha	1.04289	-1.10571	0.469184	0.0958173	0.9257	0.470116
7.43516	7.06571	6.974	7.32779	7.3238	7.09658	7.16963	7.34024	7.01598	6.88606	6.91569	6.90775	6.76176	6.40138	6.48428	Arhgdib	Rho, GDP dissociation inhibitor (GDI) beta	-1.08944	-1.44505	0.368745	0.00119757	0.904924	0.0702037
4.99169	5.09498	4.49307	4.90215	5.04513	4.80936	5.36606	5.23661	5.04513	5.25837	4.80294	5.06637	4.86022	5.11401	5.04513	Arhgdig	Rho GDP dissociation inhibitor (GDI) gamma	1.17912	1.05141	0.0957476	0.596558	0.75429	0.869477
7.17387	7.17387	7.42927	7.03661	7.28092	7.29251	7.37695	7.22476	7.47563	7.13502	7.11769	6.93301	7.08668	6.89549	7.0286	Arhgef1	Rho guanine nucleotide exchange factor (GEF) 1	1.05853	-1.15398	0.416872	0.0528332	0.915222	0.378617
5.75644	5.66773	5.75617	5.86043	5.92831	5.7995	5.75617	5.87467	5.72721	5.69254	5.68971	5.66843	5.80675	5.61463	5.75617	Arhgef10	Rho guanine nucleotide exchange factor (GEF) 10	-1.01663	-1.06192	0.776578	0.309301	0.977238	0.707534
5.54865	5.53549	5.6443	5.80272	5.66569	5.61924	5.68182	5.91726	5.76698	5.6443	5.71824	5.58166	6.00021	5.6443	5.2043	Arhgef10l	Rho guanine nucleotide exchange factor (GEF) 10-like	1.06183	-1.0067	0.505372	0.940487	0.931872	0.987712
7.96579	7.88794	7.92356	8.0026	7.77642	8.09667	8.26775	8.32431	8.2592	7.9839	7.96579	7.82139	7.94603	7.76671	7.70127	Arhgef11	Rho guanine nucleotide exchange factor (GEF) 11	1.21008	-1.05046	0.0105265	0.46249	0.461801	0.806582
8.99679	8.91122	8.86613	8.99679	9.01995	8.94123	9.2146	9.19216	9.13855	9.00059	9.08913	8.88065	8.95155	8.90164	9.01233	Arhgef12	Rho guanine nucleotide exchange factor (GEF) 12	1.10133	1.00618	0.124848	0.918793	0.792723	0.982336
6.09782	6.04545	5.9789	6.10929	6.04079	6.18782	6.21144	6.25157	6.0684	5.96128	6.05176	5.81047	6.12588	5.82777	5.7546	Arhgef15	Rho guanine nucleotide exchange factor (GEF) 15	1.05823	-1.10217	0.408357	0.164337	0.911939	0.572365
4.50939	5.37878	4.71054	5.24477	4.47397	5.01354	5.51579	5.59614	4.76506	4.54192	4.90933	5.42556	4.70865	5.56029	4.69427	Arhgef16	Rho guanine nucleotide exchange factor (GEF) 16	1.16716	1.14562	0.391022	0.449329	0.91047	0.79928
7.00155	7.72003	7.00623	7.2879	6.71425	7.32999	7.69137	7.58063	7.41875	7.53807	7.40323	7.13543	7.0833	7.01139	6.90942	Arhgef17	Rho guanine nucleotide exchange factor (GEF) 17	1.28857	-1.02629	0.0373738	0.818359	0.642482	0.951403
7.29414	7.3931	7.73184	7.39702	7.29993	7.31671	7.83773	7.73837	7.21124	7.13694	7.55684	7.29909	7.50407	7.3931	7.3931	Arhgef18	rho/rac guanine nucleotide exchange factor (GEF) 18	1.01747	1.00419	0.861718	0.966445	0.987123	0.994401
5.00029	5.24521	4.46658	5.327	4.64283	5.00029	5.16813	5.25905	5.00029	4.73766	4.75793	5.19699	4.96895	5.15221	4.24709	Arhgef19	Rho guanine nucleotide exchange factor (GEF) 19	1.06933	-1.05099	0.633716	0.723228	0.955622	0.920208
6.71063	6.44498	6.00104	6.67905	6.38814	6.47798	6.99255	6.98519	6.63095	6.16351	5.96518	6.44273	6.44498	5.99521	5.85228	Arhgef2	rho/rac guanine nucleotide exchange factor (GEF) 2	1.1529	-1.23515	0.289259	0.123743	0.880748	0.518096
5.75751	5.59178	5.10487	5.49888	5.53748	5.46338	5.96217	5.78166	5.63352	5.61713	4.99671	5.38735	5.37125	5.32785	5.02286	Arhgef25	Rho guanine nucleotide exchange factor (GEF) 25	1.14351	-1.21159	0.175845	0.0600819	0.828183	0.395497
4.08084	3.92518	4.24057	4.00398	4.18801	3.88333	4.41868	4.36013	4.03067	4.16839	3.9491	3.83917	3.86241	3.87983	3.91059	Arhgef26	Rho guanine nucleotide exchange factor (GEF) 26	1.06034	-1.1483	0.449362	0.0866472	0.919727	0.454223
5.61742	5.32579	5.69268	5.44262	5.12401	5.49291	6.05611	5.9941	5.78886	5.45011	5.41941	5.47335	5.36111	5.52003	5.32869	Arhgef28	Rho guanine nucleotide exchange factor (GEF) 28	1.2448	-1.01395	0.0368415	0.886687	0.640626	0.97366
7.31502	6.97704	7.04225	7.12378	7.15925	7.24302	7.19059	7.07951	7.27918	7.06061	7.07861	6.85328	6.99719	6.64612	7.03996	Arhgef3	Rho guanine nucleotide exchange factor (GEF) 3	1.0332	-1.14904	0.654405	0.0710143	0.958395	0.422069
5.11053	5.01669	5.41304	5.04083	4.87111	4.75888	5.36999	5.07925	4.64946	4.93267	5.22516	5.07436	4.98993	5.03043	5.07641	Arhgef33	Rho guanine nucleotide exchange factor (GEF) 33	-1.09611	-1.00778	0.341744	0.935016	0.900202	0.986854
6.23583	6.15374	5.41499	6.46856	6.03655	5.85902	6.36303	6.34918	5.94683	5.46026	5.98368	6.14141	5.89192	6.02894	5.01064	Arhgef37	Rho guanine nucleotide exchange factor (GEF) 37	-1.047	-1.18971	0.787697	0.316207	0.9787	0.712491
4.28721	4.46774	4.34516	4.31227	4.15277	4.19721	4.51945	4.47063	4.10569	4.32465	4.2133	4.46907	4.31372	4.57758	4.25878	Arhgef38	Rho guanine nucleotide exchange factor (GEF) 38	1.0073	1.03775	0.923895	0.627983	0.993591	0.883071
5.3515	5.31114	4.97321	5.39772	5.07928	5.2377	5.36162	5.4007	5.2706	5.31197	5.61493	5.48396	5.4954	5.36301	5.14955	Arhgef39	Rho guanine nucleotide exchange factor (GEF) 39	1.06729	1.14774	0.404444	0.089475	0.911294	0.45959
4.93162	4.80728	4.80244	4.8903	4.63878	4.61841	5.52431	5.63065	4.99286	4.71644	4.93162	5.05451	4.93162	4.93162	4.69362	Arhgef4	Rho guanine nucleotide exchange factor (GEF) 4	1.21626	1.0677	0.126098	0.595801	0.794085	0.869029
7.60028	8.24639	8.14725	8.05164	8.14725	7.86213	8.14369	8.11974	8.60216	8.19322	7.86529	8.27216	8.23538	8.27944	8.2327	Arhgef40	Rho guanine nucleotide exchange factor (GEF) 40	1.10621	1.10071	0.344841	0.368512	0.901501	0.747843
7.02461	6.88476	7.07824	7.06575	7.06575	7.06575	7.35454	7.35338	7.07081	7.06872	7.10651	6.89705	6.88861	6.75759	7.16545	Arhgef5	Rho guanine nucleotide exchange factor (GEF) 5	1.11637	-1.04303	0.14847	0.568572	0.811933	0.858074
6.31074	6.39822	6.54633	6.74243	6.55975	6.7776	6.78182	6.83039	6.71061	6.5723	6.62432	6.07259	6.3249	6.10669	6.67081	Arhgef6	Rac/Cdc42 guanine nucleotide exchange factor (GEF) 6	1.1672	-1.11083	0.106927	0.261891	0.770198	0.670891
6.67331	6.61612	6.29668	6.70313	6.54347	6.46718	7.23148	7.02662	6.78446	6.70306	6.67999	6.40449	6.20924	6.337	6.14254	Arhgef7	Rho guanine nucleotide exchange factor (GEF) 7	1.21085	-1.1582	0.0780726	0.167167	0.72785	0.575344
7.06082	6.59718	7.12312	6.57319	6.67592	7.05195	7.12066	7.08879	6.84226	6.90222	6.86731	6.8215	7.01127	6.67095	7.00551	Arhgef9	Cdc42 guanine nucleotide exchange factor (GEF) 9	1.14483	1.04918	0.140565	0.588909	0.809102	0.867256
7.83438	7.9982	7.96497	7.98035	7.82834	7.88184	8.14995	8.17982	8.24349	7.86794	7.92724	7.98222	7.92724	7.91181	7.67861	Arid1a	AT rich interactive domain 1A (SWI-like)	1.10447	-1.02515	0.174247	0.726467	0.826836	0.921549
8.43196	8.50113	8.33863	8.52487	8.4068	8.43196	8.70182	8.73874	8.43817	7.86652	8.63445	8.57331	8.28956	8.23782	8.15537	Arid1b	AT rich interactive domain 1B (Swi1 like)	-1.00364	-1.04433	0.972864	0.685172	0.997958	0.906702
8.47806	8.33463	8.60472	8.53197	8.66929	8.44748	8.62356	8.52307	8.63267	8.47806	8.58208	8.22251	8.41967	8.155	8.34233	Arid2	AT rich interactive domain 2 (Arid-rfx like)	1.01202	-1.13243	0.86587	0.093801	0.987516	0.46697
6.4204	6.5043	6.19127	6.53325	6.4822	6.4822	6.7248	6.51373	6.41451	6.12998	6.50877	6.4822	6.79284	6.4822	6.33879	Arid3a	AT rich interactive domain 3A (Bright like)	1.01872	1.06782	0.82663	0.442608	0.98247	0.795086
5.67345	5.7081	5.34099	5.61652	5.55913	5.63407	5.79783	5.89241	5.64049	5.27337	5.60302	5.47123	5.33139	5.67705	5.18589	Arid3b	AT rich interactive domain 3B (Bright like)	1.04826	-1.09121	0.609159	0.34882	0.951423	0.734626
4.48023	4.50268	4.16644	4.5724	4.41546	4.57438	4.77101	5.16207	4.49208	4.52025	4.47524	4.52084	4.48838	4.63227	4.10201	Arid3c	AT rich interactive domain 3C (BRIGHT-like)	1.21127	1.01137	0.0674783	0.90902	0.708545	0.978583
6.97373	7.13572	7.40768	7.11992	7.08709	7.11486	7.41901	7.48201	7.49956	7.12247	7.11486	6.79258	7.04794	6.80166	6.91346	Arid4a	AT rich interactive domain 4A (Rbp1 like)	1.13505	-1.15727	0.136198	0.0894633	0.806075	0.45959
8.21445	7.86405	8.36093	8.07066	8.23522	8.00031	8.01937	7.82219	8.21293	8.35497	8.05683	7.65159	8.06638	7.66422	8.02334	Arid4b	AT rich interactive domain 4B (Rbp1 like)	-1.04761	-1.19465	0.622388	0.0737025	0.953982	0.427822
5.17066	5.38988	4.83068	5.08205	4.53705	5.30456	5.65158	5.49315	4.98389	5.16911	4.71744	5.313	5.15865	5.33664	5.46455	Arid5a	AT rich interactive domain 5A (Mrf1 like)	1.24694	1.14551	0.0967359	0.292666	0.755858	0.695289
5.99459	6.16353	6.54349	6.5598	6.66921	5.98575	6.37618	6.37618	6.13447	6.33153	6.73714	6.35689	6.49895	6.3264	6.67719	Arid5b	AT rich interactive domain 5B (Mrf1 like)	-1.10596	1.09672	0.325135	0.36584	0.89412	0.745869
9.4875	9.42532	9.6427	9.3273	9.50041	9.41771	9.60759	9.61025	9.6975	9.59825	9.514	9.23473	9.40282	9.25097	9.3781	Arih1	ariadne RBR E3 ubiquitin protein ligase 1	1.07894	-1.08713	0.253138	0.210997	0.869234	0.620276
8.08438	8.03984	8.23235	8.13822	8.16497	8.08275	8.26916	8.26414	8.22584	8.13272	7.9443	7.60215	7.68111	7.6991	7.92678	Arih2	ariadne RBR E3 ubiquitin protein ligase 2	1.04461	-1.28455	0.503385	0.00132161	0.93145	0.0743606
9.4652	9.44822	9.57905	9.52838	9.81447	9.47467	9.59664	9.5254	9.72143	9.63265	9.4903	9.41637	9.61995	8.94247	9.06665	Arl1	ADP-ribosylation factor-like 1	1.01614	-1.19741	0.860753	0.0629057	0.987066	0.402318
5.3538	5.43112	5.49122	5.57021	5.50593	5.30393	5.24534	5.38924	5.63084	5.60649	5.6018	5.6836	5.50593	5.53961	5.20377	Arl10	ADP-ribosylation factor-like 10	-1.02476	1.02561	0.752623	0.744584	0.974428	0.927759
5.32342	4.89869	5.24083	5.30965	5.51886	5.66092	5.31872	5.31167	5.4919	4.81484	5.47077	5.22219	5.2591	4.94103	5.04082	Arl11	ADP-ribosylation factor-like 11	1.04342	-1.05081	0.704453	0.658556	0.967813	0.895308
4.35827	4.26006	4.34189	4.2685	4.05046	4.25224	4.74943	4.65891	4.03578	4.13481	4.03038	4.30907	4.33368	4.23074	4.24515	Arl13a	ADP-ribosylation factor-like 13A	1.07953	-1.01821	0.430149	0.850955	0.917752	0.961118
6.80504	6.65548	7.0949	7.08729	7.33307	6.60909	6.83828	6.90328	6.95111	7.26053	6.95761	6.50767	6.87297	6.41946	7.01293	Arl13b	ADP-ribosylation factor-like 13B	-1.059	-1.18184	0.614366	0.154427	0.951802	0.559844
3.89944	4.31439	4.22857	4.22458	3.64533	3.97479	4.14662	4.32168	3.86039	4.0198	4.11927	4.26169	4.14662	4.31154	4.14662	Arl14	ADP-ribosylation factor-like 14	1.00152	1.09785	0.98685	0.319149	0.998978	0.715071
7.70284	7.64775	7.81685	7.99538	7.67289	7.36502	7.91112	7.79602	7.91313	7.61297	8.01898	7.39867	7.53396	7.3499	7.59035	Arl14ep	ADP-ribosylation factor-like 14 effector protein	-1.03346	-1.13979	0.741543	0.201597	0.973733	0.61089
4.95141	5.51292	4.99879	5.30502	4.85833	5.39911	5.09728	5.18768	4.74931	4.75544	4.92156	5.44935	4.93166	5.63637	5.78897	Arl14epl	ADP-ribosylation factor-like 14 effector protein-like	-1.06255	1.16496	0.660459	0.277096	0.95885	0.684136
8.6211	8.51914	8.73428	8.85773	8.7705	8.7693	8.95709	8.74446	8.86893	8.65744	8.77456	8.53444	8.80073	8.57654	8.61277	Arl15	ADP-ribosylation factor-like 15	1.07095	-1.02864	0.323597	0.680123	0.89412	0.904614
5.92378	5.87054	5.9184	5.90237	5.8579	5.90337	6.00899	5.90114	5.86068	5.94074	5.88944	5.8956	5.94262	5.8399	5.55019	Arl16	ADP-ribosylation factor-like 16	1.01987	-1.05048	0.749299	0.427955	0.974217	0.786127
7.22243	7.03697	7.25497	7.19963	6.62048	7.26592	7.39866	7.46777	7.32132	7.00096	7.15854	7.1835	7.18926	7.32682	7.0752	Arl2	ADP-ribosylation factor-like 2	1.16799	1.08656	0.0990016	0.362032	0.759566	0.743458
9.41684	9.31879	9.47088	9.46507	9.32693	9.42251	9.70432	9.7001	9.50737	9.46507	9.58645	9.36401	9.41221	9.42025	9.48776	Arl2bp	ADP-ribosylation factor-like 2 binding protein	1.11742	1.03845	0.0899493	0.547153	0.74521	0.849514
6.89317	6.50005	6.35678	6.77562	6.94354	6.84136	6.91867	6.98177	6.75528	6.81731	6.5706	6.5238	6.64821	6.24771	6.60483	Arl3	ADP-ribosylation factor-like 3	1.12431	-1.12881	0.18739	0.173644	0.838932	0.582226
6.49119	5.79822	6.18327	6.38719	6.33307	5.70649	6.36085	6.3083	6.10992	5.89147	6.15075	5.88602	6.24204	5.65641	5.94017	Arl4a	ADP-ribosylation factor-like 4A	-1.11975	-1.20039	0.328883	0.123964	0.895334	0.518129
4.5319	4.66869	4.15852	4.77308	4.22034	4.34933	4.92725	4.83221	4.51844	4.21227	4.56284	4.57569	4.56284	4.63813	4.56521	Arl4c	ADP-ribosylation factor-like 4C	1.06984	1.07955	0.525963	0.472933	0.935732	0.812977
5.18034	5.04927	5.00583	4.74286	5.04927	5.13092	4.85805	4.96575	5.04927	4.9694	5.09671	4.9623	5.10642	5.07298	5.10558	Arl4d	ADP-ribosylation factor-like 4D	-1.00754	1.04484	0.909637	0.510479	0.992887	0.831371
7.75183	7.43899	7.88884	7.74614	7.97553	7.61057	7.70114	7.72486	7.99247	7.80472	7.97362	7.57768	7.90792	7.21529	7.48258	Arl5a	ADP-ribosylation factor-like 5A	1.0045	-1.09342	0.965398	0.394546	0.996845	0.764554
7.8111	6.69137	7.26881	7.26938	7.65891	6.74543	7.36405	7.55244	7.28683	7.52847	6.94447	6.75553	6.91834	6.56199	7.36787	Arl5b	ADP-ribosylation factor-like 5B	-1.0313	-1.34749	0.837628	0.06185	0.982944	0.399592
4.55872	5.23246	5.09974	5.2933	4.58189	4.77805	5.73578	5.61206	4.87133	4.9622	4.56474	5.20638	4.69743	5.19139	3.85587	Arl5c	ADP-ribosylation factor-like 5C	1.1799	-1.18925	0.387937	0.366268	0.910252	0.74606
5.59816	5.19052	5.86679	5.66518	6.144	5.34089	5.67914	5.68863	5.82888	5.42337	5.55093	5.03099	5.35783	4.90697	5.38844	Arl6	ADP-ribosylation factor-like 6	-1.07233	-1.36216	0.567895	0.0206978	0.942817	0.266519
9.46921	9.21104	9.63856	9.39223	9.74361	9.342	9.46124	9.38928	9.55874	9.77904	9.55343	9.21842	9.58839	9.08261	9.46576	Arl6ip1	ADP-ribosylation factor-like 6 interacting protein 1	1.01054	-1.07864	0.910664	0.423008	0.992977	0.78361
6.68853	6.84852	6.68373	7.14217	6.49536	6.66352	7.22224	7.19133	6.75382	6.72538	6.7924	6.5633	6.85448	6.6037	6.80936	Arl6ip4	ADP-ribosylation factor-like 6 interacting protein 4	1.1016	-1.03312	0.345042	0.747193	0.901501	0.92852
9.96687	9.99951	10.1271	9.94651	9.91181	10.0384	10.0722	10.0871	10.2142	10.0557	9.92613	9.62032	9.73874	9.61552	9.73547	Arl6ip5	ADP-ribosylation factor-like 6 interacting protein 5	1.07413	-1.20008	0.252019	0.00828202	0.86892	0.17808
8.65876	8.46262	8.67318	8.62091	8.64144	8.21063	8.3937	8.37193	8.57535	8.70939	8.79584	8.40763	8.65308	8.41778	8.59586	Arl6ip6	ADP-ribosylation factor-like 6 interacting protein 6	-1.11665	-1.02622	0.169821	0.73982	0.822557	0.925563
8.07275	7.62072	7.46573	7.57827	7.67834	7.73217	7.7334	7.6866	7.81145	7.40341	7.57378	7.71355	7.66055	7.36748	7.20831	Arl8a	ADP-ribosylation factor-like 8A	-1.00678	-1.13165	0.942461	0.19933	0.99417	0.609371
9.73434	9.35836	9.56754	9.47092	9.52659	9.44648	9.7135	9.8154	9.67068	9.677	9.7613	9.58239	9.73721	9.59269	9.57101	Arl8b	ADP-ribosylation factor-like 8B	1.09662	1.08475	0.190698	0.245432	0.840733	0.654009
3.83332	3.95732	3.63119	3.89912	4.53946	3.76143	3.86202	4.01719	3.81658	3.78087	3.87614	3.96587	4.11968	4.28792	4.75916	Arl9	ADP-ribosylation factor-like 9	-1.0901	1.17257	0.489975	0.211227	0.929613	0.620465
7.58703	7.00353	7.87492	7.52625	7.78449	7.66676	7.52391	7.66539	7.73197	8.09429	7.58703	7.14425	7.50516	6.80415	7.64899	Armc1	armadillo repeat containing 1	1.13384	-1.16258	0.349675	0.265087	0.902017	0.674298
6.60804	5.81648	6.28215	5.97093	6.15572	6.19864	5.94323	5.87994	6.2432	6.01532	6.07793	5.37677	6.01657	5.51571	6.01657	Armc10	armadillo repeat containing 10	-1.07968	-1.28873	0.522495	0.0467417	0.934525	0.363246
4.11554	4.38005	4.15649	4.37984	4.65099	3.99789	4.6913	4.56126	4.30253	4.28873	4.86333	4.41399	4.32903	4.37351	4.35498	Armc12	armadillo repeat containing 12	1.02226	1.09459	0.835087	0.39816	0.982812	0.766304
5.62778	5.50069	5.47546	5.90522	6.11326	5.6855	5.71397	5.60538	5.50456	5.67549	5.41547	5.03428	5.12161	4.95427	5.5439	Armc2	armadillo repeat containing 2	-1.06253	-1.42462	0.548209	0.00270263	0.939067	0.106152
4.51996	4.52668	4.52668	4.6628	4.24841	4.48819	4.72427	4.73571	4.10059	4.57419	4.48365	4.52883	4.52668	4.53984	4.7721	Armc3	armadillo repeat containing 3	1.01937	1.05213	0.827186	0.565053	0.98247	0.85611
4.2837	4.85489	4.55634	4.77712	4.26467	4.37444	5.07453	5.24899	4.2913	4.58791	4.60411	4.53426	4.48277	4.67987	4.18868	Armc4	armadillo repeat containing 4	1.12357	-1.03484	0.386658	0.796832	0.910252	0.944355
6.965	6.79841	6.96621	6.94622	6.84887	6.97991	7.20693	7.24689	6.94405	6.88107	6.84149	6.593	6.85458	6.58894	6.70944	Armc5	armadillo repeat containing 5	1.10713	-1.13875	0.159112	0.0779831	0.814364	0.437298
5.70475	5.68525	5.65582	5.51929	5.18127	5.68915	5.4128	5.53952	5.5445	5.36912	5.55709	5.55709	5.58228	5.63991	5.03139	Armc6	armadillo repeat containing 6	-1.02687	-1.05389	0.779016	0.580117	0.977238	0.863197
6.1533	6.75043	6.6684	6.94939	6.66976	6.4052	6.96199	7.15616	6.67309	6.14625	6.64921	6.46404	6.42333	6.6303	5.85957	Armc7	armadillo repeat containing 7	1.02121	-1.17525	0.885116	0.275905	0.989553	0.682828
7.14358	7.04578	7.38914	7.27992	7.41354	7.15313	7.34961	7.36765	7.31155	7.20149	7.1364	6.83996	7.03524	6.78826	7.01982	Armc8	armadillo repeat containing 8	1.01557	-1.22303	0.82993	0.0122127	0.98247	0.212287
6.33311	6.33311	6.30681	6.33311	6.37113	6.37772	6.33311	6.25063	6.33311	6.41573	6.33311	6.29823	6.33311	6.33281	6.33311	Armc9	armadillo repeat containing 9	1.00459	-1.00652	0.927128	0.896671	0.993591	0.975725
7.28341	7.14179	7.71411	7.38821	7.63424	7.06026	7.29283	7.14973	7.29566	7.47282	7.73573	6.79642	7.14266	6.81122	7.10348	Armcx1	armadillo repeat containing, X-linked 1	-1.13139	-1.24354	0.30993	0.083249	0.888541	0.449393
6.02766	5.79154	5.39114	5.86817	5.75055	5.74662	5.87947	5.74228	5.68718	5.61831	5.72472	5.67136	5.42875	5.74228	5.43784	Armcx2	armadillo repeat containing, X-linked 2	-1.02175	-1.12103	0.796418	0.183437	0.979351	0.593817
7.6571	7.56483	7.98781	7.46088	7.96754	7.63572	7.57996	7.46687	7.75546	7.81279	7.66636	7.04675	7.52164	7.21033	7.336	Armcx3	armadillo repeat containing, X-linked 3	-1.05517	-1.29362	0.58299	0.0167649	0.946143	0.243862
4.93484	5.36182	5.54925	5.25456	5.44491	5.19307	5.7046	5.5021	5.24049	5.24049	5.0893	4.95272	4.96767	5.19344	5.12053	Armcx4	armadillo repeat containing, X-linked 4	1.04759	-1.18455	0.611805	0.0784906	0.951423	0.438235
5.31457	5.73318	5.60841	5.65742	5.85307	5.63296	5.97846	5.88624	5.61058	5.74417	5.89979	5.69014	5.9471	5.47304	4.98932	Armcx6	armadillo repeat containing, X-linked 6	1.09973	-1.02346	0.42293	0.843431	0.916375	0.959201
10.0222	10.0014	10.0165	10.1587	10.0294	10.032	10.2651	10.259	10.1998	9.96715	10.1317	9.97949	9.9763	9.97128	9.93847	Arnt	aryl hydrocarbon receptor nuclear translocator	1.07102	-1.03253	0.27374	0.603878	0.875633	0.872347
7.33177	7.11033	6.80126	7.46682	7.10129	7.47404	8.10493	8.11123	7.88563	7.23967	7.16566	7.46499	7.3855	7.30984	6.83963	Arnt2	aryl hydrocarbon receptor nuclear translocator 2	1.51656	1.05032	0.00534237	0.706753	0.365215	0.914849
8.30569	7.84777	8.12527	8.43044	8.5756	7.40814	7.07958	7.28388	7.10873	6.84667	8.75854	8.55645	8.69364	8.33686	8.60807	Arntl	aryl hydrocarbon receptor nuclear translocator-like	-2.16078	1.26029	1.30001e-06	0.0348182	0.00953817	0.326544
5.22937	5.94531	5.55969	5.8249	5.2942	5.36412	5.83397	5.63959	5.30463	5.40323	5.65034	5.24343	5.15253	5.65225	4.71367	Arntl2	aryl hydrocarbon receptor nuclear translocator-like 2	-1.04361	-1.22116	0.752335	0.153224	0.974428	0.558527
7.15844	7.33141	6.90828	7.19411	7.14911	7.31419	7.71718	7.63888	7.02264	6.76011	7.19022	7.16725	7.14571	7.18083	7.11542	Arpc1a	actin related protein 2/3 complex, subunit 1A	1.10369	1.00808	0.37866	0.941959	0.908769	0.988267
7.41638	6.92137	7.0834	6.99779	7.47066	7.41249	7.40671	7.41957	7.44867	7.53624	7.27206	6.89695	7.09721	7.14572	7.08829	Arpc1b	actin related protein 2/3 complex, subunit 1B	1.20315	-1.05546	0.0361606	0.512151	0.640626	0.831917
9.87536	9.94699	9.76339	9.87042	9.72027	9.81601	10.0521	10.0342	10.0844	9.99857	9.81779	9.71133	9.78434	9.70481	9.76383	Arpc2	actin related protein 2/3 complex, subunit 2	1.11868	-1.05618	0.0702496	0.357233	0.712587	0.740496
8.37398	8.55857	8.53869	8.58466	8.45156	8.77427	8.88401	8.71258	8.60011	8.65945	8.57271	8.47599	8.57365	8.28755	8.23184	Arpc3	actin related protein 2/3 complex, subunit 3	1.16845	-1.05201	0.0347616	0.461431	0.633271	0.805539
8.19794	8.31683	8.22263	8.01136	8.08354	8.52005	8.52806	8.55388	8.51472	8.39714	8.11555	8.15227	8.16657	7.94355	8.06424	Arpc4	actin related protein 2/3 complex, subunit 4	1.26252	-1.05557	0.00135253	0.377185	0.221926	0.752226
8.3554	8.35416	8.62126	8.03108	8.48219	8.49821	7.42873	7.28507	8.66764	8.62953	8.37148	8.04608	8.37093	7.95361	8.26964	Arpc5	actin related protein 2/3 complex, subunit 5	-1.20329	-1.12231	0.306068	0.51882	0.887695	0.835253
6.44001	5.87081	6.07414	6.20992	6.48885	6.24061	6.03661	5.58035	6.24061	6.58841	6.06454	5.97086	6.70323	5.5812	6.46112	Arpc5l	actin related protein 2/3 complex, subunit 5-like	-1.0566	-1.04287	0.717641	0.782577	0.970532	0.939391
5.56288	5.03703	5.64022	5.83038	5.73475	5.62119	5.84284	5.86876	5.82519	5.79823	5.5282	5.01793	5.16503	5.14336	5.12306	Arpp21	cAMP-regulated phosphoprotein 21	1.17299	-1.28836	0.122766	0.020205	0.790499	0.263603
3.95652	4.05028	3.93093	4.2146	3.97294	3.9744	4.55671	4.47326	3.9736	4.07894	4.17681	4.23807	4.05916	4.13333	4.10295	Arr3	arrestin 3, retinal (X-arrestin)	1.13786	1.08448	0.148031	0.353397	0.811651	0.738401
6.98838	6.26998	6.75965	6.50482	6.76277	6.72808	6.74399	6.54608	6.72808	6.94594	6.72808	6.25771	6.8162	6.35525	6.97223	Arrb1	arrestin, beta 1	1.05798	-1.02188	0.613022	0.845416	0.951423	0.960178
5.9494	5.82397	5.687	5.8617	6.12798	5.89121	6.33843	6.25145	6.08078	6.0733	5.77176	5.57727	6.05922	5.2594	5.89121	Arrb2	arrestin, beta 2	1.17856	-1.1315	0.120188	0.234366	0.78788	0.643244
7.06831	7.30949	7.30461	7.12596	7.2687	7.1263	7.2052	7.22886	7.27418	7.1851	7.16049	7.00862	6.90399	6.91263	7.00605	Arrdc1	arrestin domain containing 1	-1.00799	-1.16236	0.895009	0.0227664	0.989852	0.275288
5.57593	5.84259	6.11172	5.90233	5.69267	5.4323	5.94779	6.00375	5.67382	5.44175	5.79794	5.63985	5.89514	5.79794	5.71962	Arrdc2	arrestin domain containing 2	-1.09063	-1.03882	0.362918	0.686209	0.90406	0.906964
10.1751	10.0952	10.2396	10.2202	10.3942	9.87823	10.3792	10.3658	10.4841	10.1754	10.091	9.71408	9.82227	9.69568	9.878	Arrdc3	arrestin domain containing 3	1.02223	-1.30551	0.796597	0.00618359	0.979351	0.15786
7.13957	7.00954	7.37383	7.40445	7.37502	6.84773	6.80276	7.00954	6.77886	6.75911	7.15252	6.46604	7.02984	6.62854	6.89101	Arrdc4	arrestin domain containing 4	-1.33875	-1.34434	0.00614784	0.00560105	0.385527	0.149012
4.85337	5.09556	4.69248	4.91857	4.53751	4.64528	5.48129	5.40299	4.68093	4.53165	4.70263	5.12467	4.77867	5.10117	4.4343	Arrdc5	arrestin domain containing 5	1.09348	1.00611	0.530793	0.965693	0.935796	0.994053
8.1002	8.16209	8.21277	8.44953	8.33586	8.53368	8.72171	8.85963	8.6359	8.32265	8.48454	8.03549	8.31875	8.16158	8.25748	Arsa	arylsulfatase A	1.28576	-1.00036	0.00790243	0.996532	0.429483	0.99942
9.31914	9.42863	9.40397	9.48681	9.3071	9.43384	9.79154	9.60145	9.66218	9.20561	9.46116	9.21658	9.28014	9.16272	9.19336	Arsb	arylsulfatase B	1.10941	-1.09152	0.193855	0.269273	0.843055	0.67743
5.91775	6.01941	5.83662	5.91775	5.91775	6.0972	6.03521	5.87148	5.91775	5.96632	5.82654	5.91775	5.80952	5.79728	5.94574	Arse	arylsulfatase E	1.03939	-1.04427	0.495235	0.4454	0.930062	0.797205
6.23016	5.99526	5.90149	6.15415	6.32398	5.90254	6.34973	6.07529	6.20786	5.89207	6.11297	5.83268	5.91839	6.08888	5.89682	Arsg	arylsulfatase G	-1.02492	-1.11039	0.763933	0.212855	0.975927	0.621851
4.48305	4.52994	4.91844	4.10658	5.10705	4.29145	4.75934	4.63327	4.67681	4.53335	4.53335	4.29039	4.53335	4.58768	4.46753	Arsi	arylsulfatase family, member I	-1.03539	-1.10692	0.759217	0.376238	0.975364	0.752059
4.33611	4.58874	4.13625	4.44401	4.0616	4.52056	4.52765	4.75496	4.42429	4.91088	4.4865	4.70731	4.34739	4.5755	4.50356	Arsj	arylsulfatase family, member J	1.24343	1.15726	0.0238527	0.1127	0.58046	0.499784
8.1632	8.01537	8.70379	8.38846	8.2679	8.2679	8.2679	8.40895	8.39098	8.57008	8.54483	7.89198	8.20883	7.77105	8.22532	Arsk	arylsulfatase family, member K	1.05221	-1.13237	0.637832	0.258826	0.956521	0.667394
4.74943	5.13292	3.70472	4.72367	3.47884	4.74145	4.62232	4.83288	4.25725	4.50332	4.66486	4.73418	4.22394	5.17185	4.05854	Art1	ADP-ribosyltransferase 1	1.17571	1.1589	0.438728	0.47977	0.918615	0.816306
3.89217	3.91332	3.65173	3.82461	3.87246	3.82959	4.10712	4.18217	3.82959	3.75476	3.7888	3.82959	3.74403	3.82959	3.72591	Art2b	ADP-ribosyltransferase 2b	1.07907	-1.03331	0.285968	0.640638	0.879274	0.887371
4.55866	4.85236	4.99946	5.16093	5.07913	4.91715	5.40079	5.34172	4.81661	5.01328	4.63854	4.69583	4.76527	4.91715	4.91516	Art3	ADP-ribosyltransferase 3	1.12334	-1.10475	0.247177	0.318733	0.866545	0.714802
7.97798	7.70149	8.21151	7.86099	7.87982	7.90161	8.05388	8.02948	8.20099	8.3269	8.41143	7.06406	7.59683	7.46322	7.88077	Art4	ADP-ribosyltransferase 4	1.12992	-1.18353	0.380392	0.231586	0.908769	0.640317
4.62569	4.52882	3.85391	4.42805	4.15843	4.70277	4.38175	4.74247	4.22065	4.2234	4.63332	4.75298	4.38478	4.85324	4.49537	Art5	ADP-ribosyltransferase 5	1.09827	1.23538	0.411782	0.0762586	0.913973	0.434187
4.46782	4.44957	3.97033	4.31349	4.35194	4.608	4.54007	4.42685	4.46782	4.47166	4.3493	4.6075	4.23957	4.49049	4.3798	Artn	artemin	1.14254	1.07378	0.093181	0.353407	0.751397	0.738401
5.58018	4.80963	5.51833	5.30059	5.05988	5.35131	5.31775	5.47851	5.52831	5.40075	5.55271	5.02914	5.0606	5.05608	5.41083	Arv1	ARV1 homolog (S. cerevisiae)	1.11853	-1.02232	0.299838	0.835259	0.885432	0.956924
6.6437	6.3982	6.61481	6.60173	6.34549	6.43839	6.46158	6.53577	6.26505	6.30857	6.3982	6.3898	6.3982	6.20053	6.3227	Arvcf	armadillo repeat gene deleted in velo-cardio-facial syndrome	-1.08592	-1.13202	0.221556	0.0742203	0.854298	0.429205
5.4491	6.09514	5.52158	5.7504	5.46703	5.82117	5.8315	5.71635	5.97818	5.37446	5.82117	5.8436	5.52034	6.06652	5.82117	Arx	aristaless related homeobox	1.06266	1.11567	0.56311	0.303727	0.941862	0.703918
8.13428	7.88618	8.18835	8.13779	8.16779	8.03483	8.31959	8.35109	8.31657	8.10572	8.0806	7.85291	8.11059	7.91906	8.00114	As3mt	arsenite methyltransferase	1.08876	-1.07924	0.230531	0.280033	0.858377	0.686558
9.95811	9.76021	10.0358	9.89748	9.89204	9.78495	10.0218	10.2018	10.1763	10.1173	10.073	9.66028	9.93731	9.61225	9.81079	Asah1	N-acylsphingosine amidohydrolase (acid ceramidase) 1	1.11088	-1.06437	0.196201	0.434802	0.843752	0.791105
6.42623	6.27736	6.62438	6.71034	6.56157	6.432	6.49689	6.432	6.34976	7.00854	6.5193	6.17927	6.4674	6.24774	6.55142	Asah2	N-acylsphingosine amidohydrolase (non-lysosomal ceramidase) 2	1.01668	-1.09198	0.861754	0.36088	0.987123	0.742607
6.92067	6.9087	7.28112	7.13685	7.0677	6.91614	7.18987	7.14944	7.23896	6.99323	6.98554	6.74636	7.03721	6.62705	6.80432	Asap1	ArfGAP with SH3 domain, ankyrin repeat and PH domain 1	1.02422	-1.16709	0.759019	0.0618696	0.975364	0.399592
5.63683	5.648	5.92695	5.53576	5.09288	5.61644	5.8837	5.9831	5.64561	5.44496	5.5789	5.46006	5.31514	5.61644	5.62175	Asap2	ArfGAP with SH3 domain, ankyrin repeat and PH domain 2	1.10702	-1.035	0.329021	0.737592	0.895334	0.924648
5.20139	5.21762	5.49541	5.6013	5.76915	5.3967	5.74823	5.70085	5.38039	5.22199	5.5381	5.17577	5.48175	5.54949	5.44941	Asb1	ankyrin repeat and SOCS box-containing 1	1.02289	-1.0126	0.81547	0.897189	0.981099	0.975792
4.77426	5.23828	5.22129	4.86007	5.23548	5.04445	5.3069	5.34616	5.209	4.71843	5.08691	5.44951	5.16938	5.47116	4.69569	Asb10	ankyrin repeat and SOCS box-containing 10	1.04182	1.07822	0.727615	0.524067	0.972616	0.838472
4.11712	4.21394	3.782	4.24722	4.10741	4.1659	4.27114	4.31403	3.80729	3.92932	4.04568	4.11712	4.27879	4.38879	3.68897	Asb11	ankyrin repeat and SOCS box-containing 11	1.00278	1.00719	0.978345	0.944082	0.998655	0.989053
4.0653	4.10863	4.2265	4.36378	3.98479	4.02908	4.56541	4.27496	3.8743	4.18857	4.03788	3.97497	4.29379	4.01597	4.28729	Asb12	ankyrin repeat and SOCS box-containing 12	1.02574	-1.01947	0.780819	0.832672	0.977538	0.95579
8.00851	7.88983	7.99592	7.74444	8.00851	7.99239	8.09044	8.08675	8.12877	8.00851	8.15189	8.00851	8.03695	8.01277	8.05552	Asb13	ankyrin repeat and SOCS box-containing 13	1.09576	1.08951	0.127369	0.151042	0.794956	0.555541
4.00477	4.38792	4.17641	4.41537	4.11647	4.2389	4.66614	4.75653	4.05012	4.08156	4.1787	4.62728	4.28934	4.3722	4.27838	Asb14	ankyrin repeat and SOCS box-containing 14	1.10073	1.09353	0.372096	0.404856	0.90593	0.771861
4.72513	4.62569	4.34816	4.51876	4.37514	4.51876	4.34862	4.633	4.41195	4.48824	4.48016	4.82219	4.46297	4.71334	4.38556	Asb15	ankyrin repeat and SOCS box containing 15	-1.02702	1.03833	0.732805	0.63068	0.973595	0.884231
4.83132	5.44959	3.69144	5.22434	4.2024	4.72835	5.41425	5.40983	4.71428	4.2627	5.05901	5.34854	4.97887	5.2323	4.70751	Asb16	ankyrin repeat and SOCS box-containing 16	1.16964	1.30625	0.471859	0.227472	0.926188	0.637198
3.17208	3.28588	3.34892	3.18317	3.96731	3.18221	3.63088	3.48885	3.05058	3.27806	3.20505	3.35018	3.42139	3.19542	3.21434	Asb17	ankyrin repeat and SOCS box-containing 17	-1.04634	-1.08237	0.673184	0.463895	0.961188	0.807271
4.35771	4.22359	4.33653	4.34871	4.29196	4.4533	4.44145	4.56559	4.29023	3.86886	4.3756	4.27993	4.166	4.41403	4.21409	Asb18	ankyrin repeat and SOCS box-containing 18	1.00848	-1.01521	0.919227	0.856264	0.993591	0.962835
4.92079	5.08945	4.63872	5.10596	4.87252	5.04008	5.23555	5.1084	4.87895	4.93148	5.02892	5.60662	5.01974	5.50227	4.93843	Asb2	ankyrin repeat and SOCS box-containing 2	1.08178	1.22579	0.443828	0.0596743	0.918855	0.394158
6.51104	6.39573	6.80704	6.51026	6.59813	6.79888	6.81787	6.90033	6.72582	6.70847	6.77458	6.35544	6.70058	6.27301	6.65215	Asb3	ankyrin repeat and SOCS box-containing 3	1.16945	-1.00925	0.0659352	0.908678	0.708545	0.978534
4.34339	4.39331	4.30227	4.54568	4.46263	4.38348	4.58068	4.40033	4.40033	4.18424	4.40033	4.38577	4.14504	4.40629	4.55074	Asb4	ankyrin repeat and SOCS box-containing 4	-1.01371	-1.0223	0.846362	0.753872	0.984083	0.930542
4.73233	4.87868	4.61649	5.09454	4.86201	4.76011	4.72588	4.30937	4.67201	4.64098	5.10728	4.94778	4.84666	5.17568	4.76769	Asb5	ankyrin repeat and SOCS box-containing 5	-1.16082	1.09597	0.0949493	0.290721	0.754038	0.694885
7.16102	7.34223	6.95942	7.13948	6.64514	7.23184	7.19265	6.98029	7.15949	7.19265	7.29983	7.32601	7.37521	7.22366	7.12256	Asb6	ankyrin repeat and SOCS box-containing 6	1.07321	1.16473	0.403028	0.0829699	0.911294	0.448865
6.18529	6.0996	6.21685	6.49025	6.33123	5.87234	6.45798	6.48321	6.36015	6.31228	6.15542	5.8853	6.27567	5.80111	6.10866	Asb7	ankyrin repeat and SOCS box-containing 7	1.02282	-1.16426	0.809579	0.119015	0.980846	0.511101
8.57527	8.52746	8.57435	8.5564	8.64991	8.51215	8.51241	8.39827	8.60059	8.50363	8.53879	8.35188	8.51241	8.29629	8.36526	Asb8	ankyrin repeat and SOCS box-containing 8	-1.05064	-1.1202	0.391725	0.0608544	0.91047	0.397252
4.12043	4.57433	4.08482	4.72329	4.44339	4.42647	4.95559	4.76475	4.47146	4.50992	4.32113	4.58908	4.50793	4.51705	4.4111	Asb9	ankyrin repeat and SOCS box-containing 9	1.17804	1.05703	0.111243	0.5753	0.774918	0.860652
7.51456	7.21911	7.48745	7.51154	7.61529	7.57407	7.66721	7.53072	7.70848	7.51154	7.67217	7.35486	7.46053	7.12474	7.53179	Ascc1	activating signal cointegrator 1 complex subunit 1	1.0934	-1.02866	0.261262	0.716938	0.87035	0.917847
8.07165	8.20409	7.90331	8.16424	7.9991	8.33129	8.5803	8.60196	8.29695	7.98657	8.03651	8.07116	8.07295	8.08664	8.12028	Ascc2	activating signal cointegrator 1 complex subunit 2	1.22344	1.00628	0.021789	0.937732	0.567001	0.987081
8.43664	8.2318	8.50952	8.62844	8.61526	8.32838	8.35395	8.27955	8.46389	8.4364	8.48901	8.21981	8.6723	8.19597	8.4364	Ascc3	activating signal cointegrator 1 complex subunit 3	-1.08065	-1.05822	0.326107	0.470355	0.894448	0.811432
4.80697	4.78432	4.70934	4.71133	4.41499	4.62907	5.23313	5.18576	4.73599	4.54893	4.95	4.68309	4.57609	4.94784	4.14876	Ascl1	achaete-scute family bHLH transcription factor 1	1.13381	-1.01694	0.309814	0.890064	0.888409	0.974425
4.3519	4.76955	4.74351	4.66392	4.48106	4.36755	4.98226	5.08375	4.28335	4.61535	4.4416	4.70822	4.4889	4.59108	4.43247	Ascl2	achaete-scute family bHLH transcription factor 2	1.0457	-1.04938	0.677342	0.653729	0.961287	0.893
4.52504	5.01511	4.50105	5.14012	4.90411	4.63556	5.3104	5.20106	4.76655	4.84665	5.02725	4.84224	4.35997	4.95845	4.94332	Ascl3	achaete-scute family bHLH transcription factor 3	1.09806	1.00637	0.449047	0.958636	0.919727	0.992817
5.15104	6.05551	4.5308	5.77462	4.96606	5.21916	5.59842	5.56982	4.79242	4.69081	4.73608	5.97667	5.07415	5.71003	4.56383	Ascl4	achaete-scute family bHLH transcription factor 4	-1.08785	-1.05955	0.711679	0.799324	0.969505	0.945019
3.97395	4.10737	3.54955	4.00813	3.70123	3.63212	4.2286	4.01835	3.62484	3.67047	3.85593	4.27568	3.57487	3.91015	3.53421	Ascl5	achaete-scute family bHLH transcription factor 5	-1.02326	-1.0266	0.8452	0.823613	0.984049	0.953416
7.80565	7.58693	8.03167	7.73778	8.05012	7.81272	7.16974	7.22839	7.94784	8.14841	7.84279	7.50149	7.82112	7.64579	7.91177	Asf1a	anti-silencing function 1A histone chaperone	-1.13368	-1.07017	0.329313	0.59378	0.895334	0.868435
5.30506	5.09174	5.24161	5.30506	5.70927	5.30506	5.16657	5.19353	5.09211	5.83388	5.62052	5.47243	5.62209	5.02191	5.30161	Asf1b	anti-silencing function 1B histone chaperone	-1.00858	1.05494	0.940562	0.641697	0.994107	0.887624
4.7274	4.94959	4.52679	5.10288	4.95255	4.80527	5.20352	5.18282	4.53446	4.44409	4.96574	5.23748	4.46597	5.0274	5.14844	Asgr1	asialoglycoprotein receptor 1	-1.01242	1.0846	0.923084	0.528094	0.993591	0.839624
4.31029	4.32912	3.78001	4.62019	3.96062	4.24572	4.63423	4.88343	4.20356	4.18282	4.2336	4.60954	4.30099	4.59894	4.17944	Asgr2	asialoglycoprotein receptor 2	1.17276	1.13639	0.212625	0.31283	0.851241	0.710378
8.98085	9.00007	9.14157	9.08834	9.17893	9.00007	9.0022	8.92776	9.13806	9.09916	9.1165	8.88713	9.00007	8.87921	8.92488	Ash1l	ash1 (absent, small, or homeotic)-like (Drosophila)	-1.03133	-1.08402	0.606412	0.188864	0.950618	0.599142
8.01437	8.13236	8.05815	8.24742	8.23351	7.87815	8.19172	8.15093	8.01001	7.93251	8.07038	7.80493	7.9852	7.92186	7.86275	Ash2l	ash2 (absent, small, or homeotic)-like (Drosophila)	-1.07512	-1.15519	0.282791	0.0423121	0.87683	0.352137
5.05342	5.38796	4.81283	5.35106	4.75022	5.02384	5.59607	5.63179	4.82647	4.86914	5.01152	5.25489	4.77719	5.21126	4.34904	Asic1	acid-sensing (proton-gated) ion channel 1	1.0855	-1.10981	0.585453	0.489837	0.946624	0.82012
4.53932	4.73727	4.84305	5.04469	4.58976	4.73975	5.51516	5.71898	5.07156	4.27789	4.56023	4.93957	4.63295	4.72227	4.22374	Asic2	acid-sensing (proton-gated) ion channel 2	1.24302	-1.09814	0.190121	0.563603	0.840031	0.855716
4.45898	4.48861	4.47382	4.61637	4.42466	4.56228	4.74597	4.88872	4.44976	4.45186	4.29505	4.54576	4.12623	4.47832	4.86686	Asic3	acid-sensing (proton-gated) ion channel 3	1.0922	-1.02105	0.349752	0.822782	0.902017	0.953273
4.16907	4.37444	4.20846	4.20846	4.07953	4.12048	4.48496	4.60654	4.15794	3.85423	3.99355	4.20846	4.28734	4.24018	4.51931	Asic4	acid-sensing (proton-gated) ion channel family member 4	1.02586	1.02938	0.79411	0.767322	0.978897	0.934516
4.36742	4.29792	4.73356	4.26595	4.47391	4.36742	4.48056	4.39203	4.28036	4.04517	4.32653	4.50559	4.42932	4.37229	4.4823	Asic5	acid-sensing (proton-gated) ion channel family member 5	-1.08271	-1.00316	0.309198	0.967253	0.888409	0.994594
5.38927	5.63491	5.37137	5.38496	5.20558	5.37137	5.62261	5.64607	5.16542	5.37137	4.94373	5.47015	5.08583	5.36448	6.01846	Asip	agouti signaling protein	1.0268	-1.01444	0.827961	0.906154	0.98247	0.977867
6.29486	6.52448	6.62266	6.72464	6.64021	6.6385	6.85776	7.05186	6.71937	6.75185	6.67283	6.61508	6.49247	6.40237	6.16765	Asl	argininosuccinate lyase	1.18304	-1.06532	0.061347	0.458312	0.704232	0.804035
5.51067	5.35562	4.98146	5.33763	5.57657	5.30776	5.62026	5.72802	5.11582	5.19265	5.28572	5.33873	5.19852	5.48032	5.65413	Asmt	acetylserotonin O-methyltransferase	1.02848	1.02747	0.785109	0.792434	0.978519	0.943279
6.26944	6.17237	6.18157	6.09934	6.38093	6.43686	6.55931	6.41936	6.13117	6.56145	6.00219	6.23141	5.80943	5.97731	5.93534	Asmtl	acetylserotonin O-methyltransferase-like	1.14942	-1.1725	0.0815287	0.0497604	0.732537	0.371551
9.48948	9.36186	9.44508	9.47378	9.44958	9.52489	9.71461	9.47335	9.52907	9.5279	9.60089	9.47481	9.60975	9.43314	9.48948	Asna1	arsA arsenite transporter, ATP-binding, homolog 1 (bacterial)	1.07923	1.0553	0.189258	0.347059	0.840031	0.733698
7.74834	6.16372	6.53249	7.02129	6.95202	6.77738	7.1918	7.12569	7.20722	6.55631	6.39057	7.18798	7.14402	6.44016	6.20712	Asns	asparagine synthetase (glutamine-hydrolyzing)	1.06297	-1.15637	0.749578	0.45127	0.974217	0.800147
7.27657	6.90442	7.12164	7.70475	7.29477	7.13923	7.72633	7.73181	7.3765	7.31362	7.27758	7.04868	7.17449	6.81897	7.04343	Asnsd1	asparagine synthetase domain containing 1	1.14636	-1.13903	0.224717	0.246212	0.854509	0.654687
5.63665	5.32955	6.08248	6.05522	6.15341	5.484	6.25067	6.17754	6.06713	6.31346	5.43252	5.41498	5.47197	5.24834	5.69871	Aspa	aspartoacylase	1.15436	-1.31782	0.269565	0.0435302	0.874969	0.356088
4.41373	4.28491	4.4659	4.25963	4.35595	4.41373	4.46324	4.23829	4.27359	4.56114	4.36214	4.41373	4.60639	4.65674	4.55666	Aspdh	aspartate dehydrogenase domain containing	1.02383	1.1197	0.724565	0.10525	0.972198	0.486592
5.27039	5.22797	5.01421	4.87027	4.54089	5.55065	4.49955	5.42533	5.16515	5.04935	5.19301	5.47187	5.15025	5.27627	5.47135	Aspg	asparaginase	1.11208	1.2551	0.420084	0.0964738	0.916218	0.471257
6.66223	6.52124	6.46015	6.64218	6.7934	6.43027	6.55711	6.32522	6.41996	6.38568	6.38392	5.88269	6.30047	6.08952	6.55246	Asph	aspartate-beta-hydroxylase	-1.1425	-1.29596	0.129696	0.0070096	0.798102	0.167087
4.86394	4.78065	4.80605	4.9968	4.55091	4.85186	4.85527	4.99419	4.85687	4.85566	4.85462	5.2353	5.16841	5.11107	4.82229	Asphd1	aspartate beta-hydroxylase domain containing 1	1.05929	1.1799	0.451086	0.0420322	0.920189	0.351586
4.83041	5.16548	4.61163	5.09059	4.59489	5.04851	5.47286	5.44895	4.81413	4.63664	4.88449	5.36751	5.07592	5.079	4.80444	Asphd2	aspartate beta-hydroxylase domain containing 2	1.16928	1.13577	0.225756	0.320048	0.854861	0.715662
4.18176	4.39632	4.35667	4.59013	4.43309	4.14861	4.63398	4.82256	4.291	4.47963	4.69614	4.70161	5.13232	4.81915	4.93298	Aspm	asp (abnormal spindle) homolog, microcephaly associated (Drosophila)	1.05963	1.38017	0.54294	0.00346807	0.93842	0.117259
4.80886	4.46054	4.54428	5.1384	5.65014	4.89818	4.5819	4.34985	5.03232	5.80926	5.32407	4.19628	4.89822	4.40885	4.89818	Aspn	asporin	1.00965	-1.12922	0.962484	0.554154	0.996496	0.852211
5.67001	5.59755	5.35679	5.59736	5.17781	5.55015	5.46884	5.54099	5.53906	5.69817	5.53906	5.44835	5.37459	5.60953	5.82442	Asprv1	aspartic peptidase, retroviral-like 1	1.05668	1.0565	0.496429	0.49778	0.930062	0.82506
8.26519	7.78162	7.89451	7.97359	7.85458	8.02421	8.14691	8.15309	8.01919	7.98642	8.11044	8.23101	8.20133	7.89282	8.16295	Aspscr1	alveolar soft part sarcoma chromosome region, candidate 1 (human)	1.08078	1.1218	0.299355	0.132538	0.885213	0.531054
5.75055	5.59752	5.84133	5.9345	5.87103	5.88055	6.07384	6.05566	6.05461	6.34166	5.93742	5.60706	5.50551	5.50407	5.8934	Asrgl1	asparaginase like 1	1.21611	-1.07885	0.0307708	0.369799	0.609739	0.748307
9.01475	8.69119	8.8086	8.45728	8.31305	6.8163	8.50864	8.36324	8.32856	7.95125	8.17238	7.02969	7.22264	7.50731	7.61979	Ass1	argininosuccinate synthase 1	-1.58378	-2.21393	0.0367381	0.00124769	0.640626	0.0719679
5.64393	5.12152	4.79011	5.55338	5.64181	5.37828	5.43656	5.34459	5.57651	5.43014	5.53057	5.27961	5.31864	5.21421	5.58431	Aste1	asteroid homolog 1 (Drosophila)	1.05927	1.02478	0.596596	0.821255	0.949171	0.952716
4.62699	4.50682	4.58197	4.54448	4.55132	4.83703	4.58516	4.72845	4.64825	4.56269	4.62248	4.57674	4.54338	4.59586	4.49089	Astl	astacin-like metalloendopeptidase (M12 family)	1.07923	1.00247	0.188962	0.965108	0.840031	0.993936
5.34532	5.37533	5.24791	5.54174	5.28857	5.26904	5.92849	5.97137	5.79586	5.54854	5.55261	5.55261	5.75423	5.55261	5.50601	Astn1	astrotactin 1	1.26829	1.16784	0.0162851	0.0977697	0.523299	0.474429
5.93048	5.18866	5.90658	5.80943	5.74803	5.88735	5.9537	5.91367	6.19208	5.91638	6.00719	5.54335	5.98714	5.41678	5.67348	Astn2	astrotactin 2	1.19416	1.00623	0.115546	0.95418	0.78034	0.991731
7.79768	7.40672	7.72579	7.87438	7.873	7.77011	8.14353	8.04896	7.95226	7.83996	7.93208	7.55442	7.7693	7.34038	7.90389	Asun	asunder, spermatogenesis regulator	1.16107	-1.02491	0.125812	0.793038	0.794085	0.943405
6.52576	6.52576	6.73002	6.27517	6.89076	6.44107	6.33121	6.47725	6.60189	6.80786	6.60587	6.20769	6.52576	6.10237	6.44095	Asxl1	additional sex combs like 1	-1.04076	-1.15907	0.679613	0.140487	0.961475	0.541943
7.78264	7.5143	7.73475	7.64716	7.6447	7.78119	7.758	7.7209	7.94889	7.57095	7.36802	7.38609	7.37511	7.57386	7.50844	Asxl2	additional sex combs like transcriptional regulator 2	1.06531	-1.16668	0.339393	0.029542	0.898767	0.305884
5.46546	5.46015	4.79972	5.46015	5.39194	5.38863	5.70183	5.6067	4.92928	4.83233	5.40706	5.7245	5.46233	5.88424	5.88363	Asxl3	additional sex combs like transcriptional regulator 3	-1.01659	1.28064	0.901407	0.0775479	0.99067	0.436661
3.80746	3.75459	3.7511	3.62448	3.80746	3.80746	3.71754	3.93168	3.61702	4.03151	3.77815	4.01024	3.99516	3.91729	4.24791	Asz1	ankyrin repeat, SAM and basic leucine zipper domain containing 1	1.05119	1.18159	0.505925	0.0377818	0.932108	0.337726
7.30133	7.45424	7.644	7.27464	7.39902	7.53798	7.5111	7.7495	7.53758	7.40615	7.15946	7.19935	7.40615	7.1668	7.24521	Atad1	ATPase family, AAA domain containing 1	1.09719	-1.1323	0.192476	0.0874785	0.842567	0.45578
7.03962	6.87787	7.51432	7.32189	7.52338	7.33379	7.59942	7.50507	7.44767	7.66307	7.39595	7.06913	7.20641	6.78191	7.22474	Atad2	ATPase family, AAA domain containing 2	1.19283	-1.08658	0.0977773	0.418781	0.757542	0.781044
6.7333	6.64487	6.74954	6.78589	6.85634	6.78589	6.91164	6.81651	6.91396	7.00188	6.78631	6.33064	6.75641	6.59592	6.78589	Atad2b	ATPase family, AAA domain containing 2B	1.09581	-1.07397	0.207906	0.32093	0.849356	0.716036
7.02316	7.14545	7.16455	7.02129	7.02316	7.0938	7.09822	7.02316	7.3536	7.02316	7.05711	6.85595	6.88805	6.80308	6.72304	Atad3a	ATPase family, AAA domain containing 3A	1.03016	-1.15675	0.653136	0.0400771	0.957952	0.345124
4.70639	4.80424	5.25474	5.10166	4.90544	4.78355	5.53892	5.37754	4.8418	4.85422	4.90544	4.81216	4.71457	4.85797	4.90544	Atad5	ATPase family, AAA domain containing 5	1.09029	-1.08326	0.430274	0.464921	0.917752	0.807952
6.86166	6.92976	6.61771	6.99636	6.88801	6.81148	7.17316	7.12466	6.94379	6.70622	6.8424	6.61072	6.66836	6.75031	6.78124	Atat1	alpha tubulin acetyltransferase 1	1.06671	-1.09285	0.406302	0.258363	0.911294	0.666952
5.31527	5.31617	4.5807	5.31848	5.04293	5.40091	5.75415	5.64372	5.29621	5.03644	5.14639	5.81912	5.31194	5.38833	5.15177	Atcay	ataxia, cerebellar, Cayman type	1.24106	1.18822	0.103062	0.185967	0.76576	0.596869
7.08742	6.77131	7.14142	7.40715	7.41974	6.9543	7.51702	7.36052	7.32579	7.28204	7.11323	6.46114	6.95188	6.44127	7.03002	Ate1	arginyltransferase 1	1.08864	-1.28869	0.473674	0.0442934	0.92626	0.356925
8.44395	7.96357	8.22661	8.21988	8.20054	8.32179	8.32904	8.06647	8.36096	8.27941	8.10696	7.69285	8.02076	7.71213	8.13607	Atf1	activating transcription factor 1	1.04292	-1.2118	0.616692	0.033713	0.951841	0.323579
9.18437	9.22208	9.22913	9.29551	9.21545	9.22406	9.26768	9.24829	9.25242	9.26112	9.34599	9.08766	9.22913	9.03924	9.20998	Atf2	activating transcription factor 2	1.01495	-1.03305	0.791693	0.564452	0.978897	0.856047
5.26508	5.12668	4.78723	4.92413	4.68271	5.02583	5.27241	5.23962	4.91787	4.81219	4.80417	5.14204	4.70986	5.1313	3.85157	Atf3	activating transcription factor 3	1.06912	-1.17233	0.653773	0.293449	0.958158	0.695636
9.76753	9.07394	9.18504	9.24189	9.23696	9.45791	9.21166	9.34772	9.23696	9.06803	9.02939	9.26158	9.2745	9.22252	9.01728	Atf4	activating transcription factor 4	-1.02571	-1.10192	0.778196	0.290074	0.977238	0.694583
6.82681	5.80953	6.0293	6.1346	6.4479	6.19673	6.34712	6.4623	6.18763	6.20327	6.12324	6.21909	6.2223	5.76093	5.83559	Atf5	activating transcription factor 5	1.02086	-1.16263	0.860959	0.212946	0.987123	0.621963
8.94612	8.59524	8.78077	8.81792	8.7645	8.79693	9.19889	9.09819	8.97111	8.82957	8.61928	8.6109	8.74797	8.441	8.68631	Atf6	activating transcription factor 6	1.14713	-1.11715	0.0759413	0.14475	0.72546	0.546257
7.62379	7.64617	7.79072	7.44469	7.67149	7.76626	7.75259	7.64785	7.78692	7.51152	7.54476	7.48326	7.60485	7.35375	7.6157	Atf6b	activating transcription factor 6 beta	1.04077	-1.08291	0.548729	0.240297	0.939097	0.649636
7.67344	7.62751	7.85938	7.77345	7.70104	7.65374	8.08673	7.99139	7.96061	7.72962	7.69476	7.40243	7.55895	7.3611	7.67376	Atf7	activating transcription factor 7	1.11532	-1.13979	0.162933	0.0989234	0.817864	0.475623
8.57533	8.58419	8.79557	8.74896	8.42306	8.40228	8.76032	8.69426	8.53687	8.41205	8.68803	8.62751	8.58419	8.52369	8.50843	Atf7ip	activating transcription factor 7 interacting protein	-1.04555	-1.02744	0.536622	0.706133	0.936975	0.914578
3.87249	4.08363	4.73819	3.93699	4.39752	4.13814	4.20493	4.30202	3.82885	4.28005	4.23093	4.11796	3.81205	4.29525	4.06553	Atf7ip2	activating transcription factor 7 interacting protein 2	-1.03884	-1.07283	0.73771	0.538496	0.973733	0.845664
6.79959	6.11224	6.85875	6.36974	6.51404	6.4889	6.60247	6.40268	6.55165	6.84982	6.77873	6.29165	6.63092	6.31415	6.55165	Atg10	autophagy related 10	1.034	-1.01217	0.751546	0.908663	0.974428	0.978534
8.14911	7.92471	7.96671	7.97744	8.2421	7.90485	7.51628	7.7887	8.04684	7.95163	8.01747	7.66664	8.07633	7.58085	7.94822	Atg12	autophagy related 12	-1.15698	-1.14402	0.11871	0.147546	0.784942	0.550523
8.43145	8.20116	8.38101	8.27	8.27065	8.09626	8.31114	8.27388	8.41763	8.21629	8.21476	8.13299	8.2859	8.00412	8.14071	Atg13	autophagy related 13	-1.0337	-1.11355	0.604213	0.106304	0.950532	0.488496
7.30249	7.37421	7.39882	7.08409	7.3569	7.1814	7.40282	7.1814	7.13162	7.2153	6.9984	7.17399	6.77217	6.92602	7.19033	Atg14	autophagy related 14	-1.0576	-1.22359	0.447757	0.0131966	0.919727	0.220353
7.57313	7.29533	7.48011	7.54855	7.7174	7.61756	7.60339	7.69413	7.71408	7.42596	7.49322	7.11052	7.20931	7.20426	7.42463	Atg16l1	autophagy related 16-like 1 (S. cerevisiae)	1.06298	-1.17651	0.419318	0.043039	0.915993	0.354806
5.63902	5.73786	5.62712	5.65886	5.77874	5.96889	5.70192	5.33983	5.70493	5.4845	5.63542	5.74329	5.58345	5.57537	5.57196	Atg16l2	autophagy related 16-like 2 (S. cerevisiae)	-1.03405	-1.04712	0.661805	0.548699	0.959143	0.850231
7.36219	7.36219	7.28056	7.34731	7.53683	7.32356	7.36219	7.37343	7.55327	7.36219	7.54669	7.22684	7.36219	7.24483	7.36219	Atg2a	autophagy related 2A	1.01193	-1.02049	0.851968	0.74989	0.98548	0.929557
8.81319	8.33	8.43748	8.56148	8.53663	8.63681	8.4682	8.43384	8.65084	8.76827	8.32046	8.18066	8.39063	8.07614	8.37065	Atg3	autophagy related 3	1.03946	-1.20418	0.617462	0.0271075	0.952203	0.294823
7.28911	7.20488	7.18682	7.18958	7.58619	7.3148	7.11338	7.30587	7.41803	7.52585	7.38051	7.13118	7.3148	7.24188	7.3148	Atg4al1	autophagy related 4A, cysteine peptidase-like 1	1.03116	-1.01023	0.680126	0.890987	0.961475	0.974714
6.45751	6.41923	6.45817	6.55208	6.55627	6.56683	6.79503	6.65629	6.86206	6.76472	6.50961	6.067	6.53039	6.20023	6.47981	Atg4b	autophagy related 4B, cysteine peptidase	1.18127	-1.09523	0.0378152	0.23272	0.643175	0.641477
8.46292	8.22882	8.45919	8.37363	8.55624	8.11544	8.35787	8.22109	8.40409	8.48073	8.66318	8.12284	8.61929	8.1171	8.38264	Atg4c	autophagy related 4C, cysteine peptidase	-1.07201	-1.02466	0.435963	0.782956	0.918159	0.939556
6.55403	6.36228	6.21127	6.34518	6.36228	6.39822	6.47774	6.52539	6.50003	6.42885	6.2692	6.24629	6.09825	6.42047	5.70345	Atg4d	autophagy related 4D, cysteine peptidase	1.07106	-1.16431	0.421795	0.0871292	0.916365	0.455227
7.01347	6.98029	6.85695	7.13692	6.87714	6.91725	7.13101	7.26395	7.14481	6.795	6.83662	6.68911	6.77538	6.60324	6.59142	Atg5	autophagy related 5	1.05515	-1.20899	0.470891	0.019486	0.926105	0.259472
7.80836	7.63752	7.86573	7.58378	7.70797	8.03066	7.7348	7.72721	8.0612	7.85746	7.73869	7.55574	7.94367	7.72051	7.96716	Atg7	autophagy related 7	1.11852	1.04571	0.157525	0.561603	0.812321	0.854823
7.94723	7.94723	7.76384	7.94723	7.95468	7.98386	7.98201	8.01663	8.13986	8.08254	7.97352	7.53099	7.86805	7.84136	7.80252	Atg9a	autophagy related 9A	1.09349	-1.0783	0.18666	0.261356	0.838932	0.670532
4.31094	4.64947	3.99056	4.45831	4.41838	4.50549	4.95963	4.83972	4.34154	4.04243	4.46155	4.85503	4.63381	4.79016	4.42874	Atg9b	autophagy related 9B	1.1268	1.20441	0.331289	0.138593	0.896027	0.539307
6.61118	6.62738	7.00334	6.59133	6.9287	6.70079	6.57824	6.7157	6.69004	6.44041	6.38208	6.13252	6.11719	6.11878	6.52865	Athl1	ATH1, acid trehalase-like 1 (yeast)	-1.09229	-1.41083	0.298187	0.000766857	0.8852	0.0544331
8.49064	8.35379	8.47809	8.61422	8.67066	8.46055	8.76695	8.75716	8.7048	8.65643	8.55122	8.27794	8.4565	8.29978	8.42	Atic	5-aminoimidazole-4-carboxamide ribonucleotide formyltransferase/IMP cyclohydrolase	1.1078	-1.08703	0.14489	0.229187	0.809888	0.638517
6.24652	6.44672	6.46209	6.35443	5.84754	6.35953	6.78507	6.70771	6.27221	6.35486	5.99033	6.26568	5.83246	6.23489	5.91745	Atl1	atlastin GTPase 1	1.1683	-1.1674	0.142845	0.144697	0.809287	0.546203
7.57482	7.05852	7.87973	7.61539	7.72156	7.30568	7.58104	7.61588	7.69055	7.61926	7.20374	6.85885	7.11334	6.85781	7.32812	Atl2	atlastin GTPase 2	-1.00523	-1.4119	0.960012	0.00418226	0.996496	0.129802
8.91659	9.00617	9.31	9.17953	9.06878	8.93298	9.05194	8.92972	9.00617	9.36528	9.06647	8.72834	9.00617	8.74758	9.1215	Atl3	atlastin GTPase 3	-1.0274	-1.11899	0.746958	0.191752	0.974217	0.601902
6.75243	6.29315	7.04779	6.82955	6.96836	6.70588	6.79994	6.8898	6.91802	7.06974	6.70933	6.28964	6.58246	6.35695	6.75243	Atm	ATM serine/threonine kinase	1.0706	-1.18107	0.500722	0.112978	0.930922	0.500353
7.65913	7.2509	7.64285	7.29475	7.63721	7.62137	7.78823	7.63597	7.63866	7.62748	7.45478	7.18382	7.53595	7.15793	7.55008	Atmin	ATM interactor	1.12146	-1.08708	0.174729	0.315871	0.827347	0.712172
8.04914	8.09987	7.5764	8.02585	7.8348	7.85822	7.87168	7.70078	8.1605	7.52315	7.90069	8.09851	7.83992	7.92733	7.87124	Atn1	atrophin 1	-1.06758	1.00718	0.473896	0.936978	0.92626	0.987081
4.31159	4.63424	4.05805	4.32841	3.64871	4.39012	5.0448	4.86861	4.31001	3.98735	4.35961	4.51617	4.8271	4.43952	4.10826	Atoh1	atonal homolog 1 (Drosophila)	1.25178	1.19245	0.151335	0.254456	0.811997	0.662414
4.97926	4.79232	4.90807	4.84914	4.3165	5.06612	5.34015	5.49502	4.70264	4.6649	4.38733	5.16023	4.5913	4.7906	4.63323	Atoh7	atonal homolog 7 (Drosophila)	1.21816	-1.03995	0.15108	0.768054	0.811997	0.934677
6.33525	6.06389	5.72921	6.71844	6.29125	6.36596	6.39758	6.35515	5.90941	5.70768	6.19474	6.36652	6.16047	6.32538	6.13999	Atoh8	atonal homolog 8 (Drosophila)	-1.05735	1.00683	0.6519	0.955964	0.957856	0.992006
7.17337	6.70894	6.77066	6.78774	6.69842	7.01019	6.76493	6.48169	6.88016	6.94934	6.80069	6.78807	6.60468	6.53157	6.60145	Atox1	antioxidant 1 copper chaperone	-1.00735	-1.11925	0.932151	0.20264	0.993783	0.611791
7.65307	7.68116	7.89831	8.03878	7.99176	8.18993	7.94709	7.95101	7.88171	8.32956	8.02861	7.48433	7.74721	7.34406	7.69261	Atp10a	ATPase, class V, type 10A	1.15448	-1.14334	0.154416	0.182289	0.811997	0.592672
4.52586	4.80735	4.41543	4.9488	4.14169	4.51239	4.97728	5.08753	4.62098	4.23918	4.74863	4.90312	4.6859	5.14917	4.4783	Atp10b	ATPase, class V, type 10B	1.08647	1.16894	0.531564	0.246706	0.936075	0.65485
5.17864	5.28725	5.19632	5.20507	5.42403	5.35385	5.56338	5.59151	5.32696	5.53474	5.28725	5.0655	5.28725	5.28173	5.00537	Atp10d	ATPase, class V, type 10D	1.16137	-1.05179	0.041134	0.46261	0.654681	0.806671
6.98265	6.57482	7.17578	6.78554	6.9148	6.93556	7.33278	7.3124	7.42272	7.08888	7.01454	6.42221	6.93556	6.37167	6.90512	Atp11a	ATPase, class VI, type 11A	1.25854	-1.11489	0.0498887	0.329208	0.685223	0.720975
7.69729	7.69386	7.76223	7.74867	8.05875	7.51518	7.41197	7.402	7.70089	8.02063	7.72654	7.25934	7.60039	7.07945	7.47987	Atp11b	ATPase, class VI, type 11B	-1.13448	-1.28613	0.232253	0.0253255	0.859333	0.287609
6.60264	6.2672	6.9414	6.86633	7.07922	6.47354	6.78956	6.75405	7.06231	7.05371	6.49545	5.59662	6.37507	5.74586	6.49968	Atp11c	ATPase, class VI, type 11C	1.05356	-1.52501	0.719031	0.00961754	0.970532	0.191334
4.23675	4.24182	4.21267	4.24182	4.24132	4.18838	4.8046	4.66874	4.04724	4.21263	4.24182	4.39132	4.02431	4.33239	4.21926	Atp12a	ATPase, H+/K+ transporting, nongastric, alpha polypeptide	1.10914	1.00482	0.287181	0.9598	0.879615	0.992867
7.91154	7.74231	7.69774	7.52923	7.69307	7.91701	7.68767	7.66541	7.86164	7.79808	7.712	7.65192	7.69774	7.5828	7.60442	Atp13a1	ATPase type 13A1	1.05058	-1.04609	0.442351	0.48225	0.918855	0.81714
6.94868	6.55827	6.80029	6.78195	6.80029	6.87641	7.03818	6.93048	6.87294	6.9222	6.80029	6.72395	6.66713	6.53204	6.64814	Atp13a2	ATPase type 13A2	1.10968	-1.07444	0.117296	0.269561	0.781798	0.677504
6.67075	6.22271	6.95472	6.59187	6.78767	6.69159	6.79545	6.72958	7.03207	7.17742	6.71871	6.13436	6.68454	6.06208	6.75837	Atp13a3	ATPase type 13A3	1.18073	-1.12813	0.184538	0.328809	0.838049	0.720742
3.97078	3.84368	3.56557	3.97078	4.28086	3.97078	3.93862	3.97078	3.93459	3.68956	4.00419	4.02392	4.14284	4.1563	4.18885	Atp13a4	ATPase type 13A4	-1.01781	1.13044	0.831902	0.154345	0.982653	0.55961
4.22397	4.58682	4.07946	4.50649	4.02459	4.34209	4.5795	4.87085	4.20737	4.00507	4.42893	4.7379	4.40129	4.97015	3.62627	Atp13a5	ATPase type 13A5	1.08426	1.10853	0.61209	0.519527	0.951423	0.835512
9.84171	10.152	10.1366	9.91718	10.0294	9.90373	10.0277	10.0141	10.0683	10.1963	9.91684	9.71373	9.88584	9.56854	9.72726	Atp1a1	ATPase, Na+/K+ transporting, alpha 1 polypeptide	1.01864	-1.19164	0.79184	0.0221235	0.978897	0.273088
6.12335	5.66591	5.87971	6.25771	6.4023	6.24132	6.53969	6.48263	6.27811	6.27726	6.25771	6.23442	6.30658	6.08782	6.36736	Atp1a2	ATPase, Na+/K+ transporting, alpha 2 polypeptide	1.22945	1.1368	0.0370476	0.175966	0.6418	0.585173
5.67603	5.94807	5.09995	5.72938	5.16737	5.48703	6.16445	6.16773	5.54001	5.36969	5.49063	5.92678	5.6289	5.96735	5.5733	Atp1a3	ATPase, Na+/K+ transporting, alpha 3 polypeptide	1.16604	1.14332	0.286848	0.35088	0.879615	0.736368
4.64408	4.6449	4.48129	4.79931	4.41499	4.54549	5.08678	5.31064	4.24496	4.96213	4.64007	4.86112	4.6449	5.0224	4.23439	Atp1a4	ATPase, Na+/K+ transporting, alpha 4 polypeptide	1.17534	1.0597	0.23805	0.665454	0.863206	0.89875
9.93897	9.90166	10.0281	10.2548	9.93897	9.96998	9.95134	10.0638	9.96875	9.89674	9.96468	9.91676	9.93897	9.81783	9.72301	Atp1b1	ATPase, Na+/K+ transporting, beta 1 polypeptide	-1.02981	-1.10209	0.646465	0.142136	0.9571	0.543506
4.67887	4.49336	4.51059	4.7229	5.10758	4.58755	4.93174	4.81019	4.68813	4.63654	4.50108	4.34441	4.58012	4.53508	4.68675	Atp1b2	ATPase, Na+/K+ transporting, beta 2 polypeptide	1.01972	-1.12753	0.820156	0.175378	0.981603	0.584644
9.31384	9.36981	9.21875	9.35824	9.35517	9.42056	9.54758	9.5577	9.49698	9.40353	9.35847	9.1816	9.35867	8.96225	9.18062	Atp1b3	ATPase, Na+/K+ transporting, beta 3 polypeptide	1.11892	-1.08285	0.0963958	0.228148	0.755307	0.637346
4.25374	4.16041	4.18943	4.47103	3.70673	3.99513	4.69871	4.61338	3.89048	4.33352	4.17944	4.28381	3.92492	4.23124	3.95547	Atp1b4	ATPase, (Na+)/K+ transporting, beta 4 polypeptide	1.10955	-1.02904	0.396465	0.813322	0.911294	0.949617
4.79714	5.07044	4.60521	4.79714	4.229	4.84184	4.90066	5.14404	4.73014	4.54596	4.6666	4.84103	4.81427	4.82963	4.77791	Atp2a1	ATPase, Ca++ transporting, cardiac muscle, fast twitch 1	1.09637	1.0615	0.369174	0.557107	0.904924	0.853413
8.63522	8.61829	8.76489	8.62626	8.72148	8.71037	8.9739	9.04856	8.98042	8.91806	8.723	8.58293	8.79538	8.35026	8.47038	Atp2a2	ATPase, Ca++ transporting, cardiac muscle, slow twitch 2	1.19171	-1.06351	0.0247972	0.395115	0.585057	0.764854
5.00977	4.99133	4.64738	4.82682	4.47846	5.28207	5.0936	5.051	4.93004	4.99444	4.87288	4.93329	5.05511	4.70044	4.48624	Atp2a3	ATPase, Ca++ transporting, ubiquitous	1.21375	1.01314	0.049954	0.887651	0.685326	0.974021
7.95501	7.57071	8.20914	7.84937	8.12885	7.91219	8.33087	8.29257	8.33379	8.29699	7.94808	7.5815	7.96518	7.61174	7.72662	Atp2b1	ATPase, Ca++ transporting, plasma membrane 1	1.2232	-1.12974	0.0482003	0.212511	0.679604	0.621562
5.13115	5.41995	4.98329	5.06379	4.64557	5.37505	5.71907	5.69382	5.4048	5.05753	5.27502	4.98232	4.703	5.0781	5.04076	Atp2b2	ATPase, Ca++ transporting, plasma membrane 2	1.3207	-1.02307	0.0231611	0.83855	0.575703	0.957982
8.24051	8.58809	8.78755	8.49712	8.63281	8.75404	8.64372	8.57195	8.65689	8.57742	8.68055	8.4658	8.69365	8.31811	8.59768	Atp2b3	ATPase, Ca++ transporting, plasma membrane 3	1.06554	1.00135	0.419315	0.986188	0.915993	0.99742
5.90341	5.76301	6.22287	6.10395	5.86307	6.48265	6.5179	6.40544	6.06696	6.10551	6.09361	6.00961	6.19235	5.87188	5.97975	Atp2b4	ATPase, Ca++ transporting, plasma membrane 4	1.26965	1.04115	0.012412	0.638423	0.48503	0.886672
8.64175	8.77012	8.86597	8.8417	9.08197	8.77658	8.82054	8.7667	8.87569	8.85947	8.84693	8.37445	8.8567	8.41343	8.8346	Atp2c1	ATPase, Ca++ transporting, type 2C, member 1	-1.01431	-1.12903	0.865265	0.161171	0.987409	0.568623
4.25601	4.45082	4.69276	4.15476	4.28515	3.77166	4.70086	4.78772	3.82916	4.05322	4.07677	4.71317	4.29114	4.64623	3.55756	Atp2c2	ATPase, Ca++ transporting, type 2C, member 2	-1.10143	-1.07992	0.570095	0.650624	0.943279	0.8917
4.59783	4.75279	4.63558	4.57307	4.2763	4.57654	4.87554	5.17074	4.25658	4.14619	4.53516	4.7978	4.57654	4.6447	4.41212	Atp4a	ATPase, H+/K+ exchanging, alpha polypeptide	1.02669	1.01829	0.827431	0.880719	0.98247	0.971808
4.09358	4.49978	4.10145	4.3908	4.13294	4.2322	4.99518	4.92693	4.28488	4.41451	4.41515	4.51019	4.3908	4.3908	3.73268	Atp4b	ATPase, H+/K+ exchanging, beta polypeptide	1.25443	1.03112	0.091455	0.810704	0.748261	0.948427
10.0394	10.038	10.0568	10.0501	10.0742	10.0556	10.1029	10.077	10.2216	10.087	10.0811	9.91577	10.0829	9.90953	9.94927	Atp5a1	ATP synthase, H+ transporting, mitochondrial F1 complex, alpha subunit 1, cardiac muscle	1.04038	-1.04536	0.466632	0.415717	0.924965	0.779161
10.9855	11.0148	11.0739	10.9958	11.0967	10.9777	11.1363	11.1748	11.2448	11.2033	11.1306	10.998	11.1098	10.9818	11.1289	Atp5b	ATP synthase, H+ transporting, mitochondrial F1 complex, beta polypeptide	1.08227	1.02562	0.178049	0.657655	0.831453	0.894917
5.68345	5.40773	5.33621	5.79855	5.8209	5.77519	6.02728	5.97936	5.96229	5.68595	5.86503	5.79855	6.07394	6.06763	5.77369	Atp5c1	ATP synthase, H+ transporting, mitochondrial F1 complex, gamma polypeptide 1	1.21137	1.23662	0.036221	0.022308	0.640626	0.273788
10.8323	10.9174	10.9945	10.87	10.9288	11.0398	10.9802	10.9753	11.0999	11.0387	10.9977	10.8419	10.9383	10.8195	10.8618	Atp5d	ATP synthase, H+ transporting, mitochondrial F1 complex, delta subunit	1.0854	-1.01167	0.142163	0.829418	0.809215	0.954695
9.97722	9.79	9.88849	9.74338	10.0144	9.66767	9.55509	9.4574	10.0399	10.1078	10.0631	9.7153	9.94729	9.81619	9.88331	Atp5f1	ATP synthase, H+ transporting, mitochondrial Fo complex, subunit B1	-1.08457	1.00163	0.382107	0.985849	0.908769	0.99742
9.41528	9.3989	8.84602	9.27463	8.94616	9.37353	9.59677	8.96948	9.22458	9.30506	9.4663	9.36821	9.57104	9.36019	9.10648	Atp5g1	ATP synthase, H+ transporting, mitochondrial Fo complex, subunit C1 (subunit 9)	1.08499	1.1473	0.425884	0.188153	0.916953	0.5986
8.73295	8.67015	8.60257	8.46617	8.57161	8.7539	8.52975	8.36622	8.70178	8.57688	8.71963	8.52489	8.62734	8.39991	8.37713	Atp5g2	ATP synthase, H+ transporting, mitochondrial Fo complex, subunit C2 (subunit 9)	-1.01606	-1.05622	0.824785	0.451187	0.98247	0.800145
9.50589	9.45776	9.47319	9.49363	9.13049	9.50133	9.51798	9.83349	9.56863	9.61362	9.59542	9.41194	9.5197	9.47118	9.48126	Atp5g3	ATP synthase, H+ transporting, mitochondrial Fo complex, subunit C3 (subunit 9)	1.14458	1.05974	0.0657224	0.407132	0.708545	0.773638
8.06644	7.64088	7.82391	7.38876	7.57579	7.59082	7.77844	7.71575	7.47565	7.54266	7.63304	7.45658	7.75152	7.22553	7.31572	Atp5h	ATP synthase, H+ transporting, mitochondrial Fo complex, subunit d	-1.05591	-1.1669	0.570426	0.120546	0.943279	0.514155
6.60174	6.70602	6.49605	6.52722	6.29121	6.80667	6.67636	6.71044	6.24266	6.40897	6.16304	6.4545	6.00636	6.42733	6.5417	Atp5hl1	ATP synthase, H+ transporting, mitochondrial Fo complex, subunit d-like 1	1.03138	-1.15338	0.746259	0.148692	0.973733	0.551766
5.40212	5.43132	5.68813	5.674	6.17177	5.91595	6.22902	6.01174	5.96321	5.99047	5.91231	5.65323	5.46391	5.43136	5.34521	Atp5i	ATP synthase, H+ transporting, mitochondrial Fo complex, subunit E	1.27333	-1.08092	0.0317948	0.457765	0.616799	0.803333
8.30847	8.36237	8.27032	8.60755	8.1949	8.27008	8.36831	8.23938	8.35972	8.43241	8.41328	8.25753	8.48121	8.31358	8.37398	Atp5j	ATP synthase, H+ transporting, mitochondrial Fo complex, subunit F6	-1.01027	1.01339	0.876063	0.8391	0.988485	0.958001
7.2796	7.0776	7.4318	7.19025	7.75833	7.60842	7.20139	7.27488	7.35178	7.57034	7.54527	6.70154	7.58105	7.10778	7.77411	Atp5j2	ATP synthase, H+ transporting, mitochondrial Fo complex, subunit F2	1.03803	-1.00387	0.778571	0.976774	0.977238	0.996099
8.68111	8.00004	7.8732	8.14578	7.9694	8.558	8.24359	8.31098	7.77333	7.78381	8.1628	8.28166	8.33286	8.0875	8.26907	Atp5l	ATP synthase, H+ transporting, mitochondrial Fo complex, subunit G	1.00003	1.06649	0.999832	0.595059	0.999946	0.868873
8.55176	8.6231	8.21605	8.53521	8.4058	8.7538	8.71483	8.60548	8.49332	8.1297	8.45191	8.59059	8.63811	8.27431	8.30965	Atp5o	ATP synthase, H+ transporting, mitochondrial F1 complex, O subunit	1.05193	-1.00938	0.581247	0.918582	0.945357	0.982241
5.65297	5.29841	6.20016	5.718	6.36271	5.88202	5.98914	5.9558	6.11826	5.82175	5.78984	5.2309	5.83898	5.14841	5.50345	Atp5s	ATP synthase, H+ transporting, mitochondrial Fo complex, subunit s (factor B)	1.07695	-1.26939	0.582684	0.0908072	0.946082	0.461324
7.35939	7.53631	7.45772	7.52377	7.29696	7.65654	7.83179	7.75194	7.47277	7.41148	7.55463	7.41687	7.47076	7.29612	7.17749	Atp5sl	ATP5S-like	1.14082	-1.03645	0.0963005	0.63665	0.755307	0.886053
12.4562	12.4454	12.3504	12.3278	12.3234	12.2924	12.1766	12.2523	12.1161	12.3712	12.2441	12.3414	12.3553	12.3548	12.3876	ATP6	ATPase subunit 6	-1.10107	-1.03096	0.102245	0.589614	0.764722	0.867806
9.78523	9.795	9.79158	9.86868	9.87597	9.84178	9.84692	9.86046	10.1951	10.0361	9.97025	9.77267	9.9806	9.73755	9.86868	Atp6ap1	ATPase, H+ transporting, lysosomal accessory protein 1	1.09641	1.03001	0.174505	0.653587	0.827176	0.892893
4.90527	5.12379	5.16732	5.06299	4.4255	4.90799	5.32286	5.45933	4.70071	5.1379	4.9734	5.11256	4.69166	5.50566	4.75979	Atp6ap1l	ATPase, H+ transporting, lysosomal accessory protein 1-like	1.12411	1.05091	0.384719	0.70924	0.909742	0.915413
9.21261	8.75849	8.96251	9.10145	9.21156	9.0105	9.1243	8.97295	9.34212	9.24354	9.107	8.9292	9.22427	8.77214	9.16474	Atp6ap2	ATPase, H+ transporting, lysosomal accessory protein 2	1.0639	-1.00686	0.472907	0.936343	0.926188	0.986998
8.64752	8.44866	8.56687	8.54562	8.6253	8.48953	8.77487	8.81676	8.82489	8.4742	8.6023	8.54963	8.70319	8.53785	8.6122	Atp6v0a1	ATPase, H+ transporting, lysosomal V0 subunit A1	1.07867	1.02402	0.26866	0.723886	0.874601	0.920558
7.39393	6.51284	6.72043	5.83473	6.70669	6.98703	5.15968	5.13417	6.49633	6.36311	6.43199	6.78346	6.53827	6.53827	5.71061	Atp6v0a2	ATPase, H+ transporting, lysosomal V0 subunit A2	-1.52167	-1.17544	0.113493	0.527324	0.778042	0.839512
5.81181	5.78401	6.06496	6.13635	6.26607	6.22054	6.07006	6.11714	6.20497	6.09957	6.18274	6.02428	6.10416	5.85456	6.06024	Atp6v0a4	ATPase, H+ transporting, lysosomal V0 subunit A4	1.09415	1.02282	0.240058	0.763225	0.863577	0.932643
8.41189	8.10072	8.4069	8.4455	8.47712	8.52438	8.59509	8.52384	8.48244	8.65819	8.5248	8.14371	8.55786	7.99542	8.45178	Atp6v0b	ATPase, H+ transporting, lysosomal V0 subunit B	1.13947	-1.02364	0.135106	0.7813	0.805056	0.938691
9.23803	9.03704	9.26842	9.29322	9.32193	9.26842	9.3437	9.69091	9.43218	9.33506	9.25163	9.04239	9.27426	8.96244	9.24098	Atp6v0c	ATPase, H+ transporting, lysosomal V0 subunit C	1.13471	-1.0551	0.102239	0.471519	0.764722	0.812324
10.8828	10.8142	10.8052	10.8623	10.7933	10.78	10.8973	10.7244	10.837	10.6788	10.9103	10.8371	10.9101	10.7296	10.8197	Atp6v0d1	ATPase, H+ transporting, lysosomal V0 subunit D1	-1.03389	1.00681	0.547978	0.902012	0.938962	0.976837
4.47809	4.70702	4.59844	5.00522	4.60036	4.61388	5.31418	5.13414	4.43416	4.48724	4.63845	4.78233	4.32788	4.63845	4.91388	Atp6v0d2	ATPase, H+ transporting, lysosomal V0 subunit D2	1.0859	-1.0123	0.509654	0.921541	0.932312	0.983354
11.1382	11.1409	11.2452	10.8141	11.0721	11.1004	11.1382	11.1382	11.348	11.374	11.3768	10.9267	11.1382	11.003	11.1382	Atp6v0e1	ATPase, H+ transporting, lysosomal, V0 subunit e1	1.10011	1.02418	0.233317	0.760075	0.859953	0.931717
7.15857	7.27214	7.5174	7.54376	7.40146	7.32726	7.47191	7.14565	7.57411	7.53804	7.48247	6.83428	7.52494	6.82847	7.29612	Atp6v0e2	ATPase, H+ transporting V0 subunit e2	1.02295	-1.13714	0.83239	0.241285	0.982719	0.65046
8.73475	8.5623	8.7822	8.70482	8.74982	8.47887	8.79764	8.87021	8.87608	8.88732	8.84352	8.71346	8.72406	8.44744	8.73819	Atp6v1a	ATPase, H+ transporting, lysosomal V1 subunit A	1.05354	-1.00936	0.480566	0.898879	0.928521	0.976003
4.61013	5.06413	5.01095	4.87875	4.38349	4.62847	5.34317	5.35871	4.61257	4.72016	4.65774	4.91126	5.03532	4.83715	4.89246	Atp6v1b1	ATPase, H transporting, lysosomal V1 subunit B1	1.10429	1.05504	0.429252	0.667097	0.917752	0.899359
9.75855	9.37582	9.57023	9.74698	9.50831	9.72013	9.98946	10.0108	10.1336	9.95602	9.79321	9.63635	9.80427	9.57074	9.72769	Atp6v1b2	ATPase, H transporting, lysosomal V1 subunit B2	1.29237	1.08258	0.00292446	0.289877	0.296364	0.694583
8.70554	8.69926	8.80507	8.68308	8.88946	8.66163	8.2896	8.12571	8.69676	8.89818	8.61868	8.26811	8.54891	8.1268	8.56984	Atp6v1c1	ATPase, H+ transporting, lysosomal V1 subunit C1	-1.16644	-1.25702	0.146729	0.0380781	0.811651	0.338068
5.55683	5.20321	5.19402	5.22303	5.24658	5.41621	4.92554	5.22109	5.11041	5.26033	4.79606	5.08538	4.84795	5.20089	5.05096	Atp6v1c2	ATPase, H+ transporting, lysosomal V1 subunit C2	-1.0703	-1.22136	0.414907	0.0260851	0.914825	0.291364
8.01485	7.36989	7.43597	7.79663	7.63924	7.60564	7.84274	7.58078	7.6352	7.78655	7.54032	7.49005	7.54408	7.27711	7.44998	Atp6v1d	ATPase, H+ transporting, lysosomal V1 subunit D	1.02731	-1.14156	0.75304	0.136114	0.974428	0.535422
9.82163	9.78253	9.7495	9.83841	9.7961	9.96807	10.0641	9.9627	9.93554	9.70899	9.91695	9.82163	9.7681	9.68505	9.72581	Atp6v1e1	ATPase, H+ transporting, lysosomal V1 subunit E1	1.09448	-1.00984	0.150614	0.871715	0.811997	0.968998
3.95452	4.10789	3.87855	4.1806	4.0715	4.00991	4.64302	4.57961	4.06244	3.79664	3.82898	4.16551	4.34423	4.12833	3.68867	Atp6v1e2	ATPase, H transporting, lysosomal V1 subunit E2	1.13266	-1.00519	0.303682	0.965287	0.886663	0.994007
8.77779	8.95399	8.95443	8.95443	8.95443	9.00436	9.05941	8.79702	9.03981	9.02025	9.00923	8.95443	8.98107	8.80031	8.72828	Atp6v1f	ATPase, H transporting, lysosomal V1 subunit F	1.0462	-1.01702	0.47878	0.789739	0.927971	0.942165
10.4524	10.4952	10.5042	10.4791	10.5861	10.4561	10.7172	10.6117	10.6943	10.7036	10.6911	10.31	10.6177	10.347	10.5274	Atp6v1g1	ATPase, H transporting, lysosomal V1 subunit G1	1.09672	-1.00329	0.181395	0.960906	0.832962	0.99307
5.3303	5.41082	5.623	5.62911	5.49074	5.52458	5.81336	5.90226	5.54423	5.10924	5.58755	5.5577	5.48103	5.58738	5.73578	Atp6v1g2	ATPase, H+ transporting, lysosomal V1 subunit G2	1.05844	1.06665	0.545088	0.492563	0.938615	0.821581
4.46407	5.12298	4.17925	4.90264	3.83756	4.43669	5.11003	5.05703	4.30035	3.60956	4.55064	5.23703	4.51232	5.04145	4.1704	Atp6v1g3	ATPase, H+ transporting, lysosomal V1 subunit G3	1.00099	1.14955	0.996339	0.5215	0.999922	0.836887
9.05617	9.03127	9.13602	9.07836	9.10925	9.02631	9.10197	9.04689	9.15785	9.08273	9.09454	8.91382	8.99143	8.77672	9.02468	Atp6v1h	ATPase, H+ transporting, lysosomal V1 subunit H	1.00065	-1.08823	0.990974	0.15364	0.999224	0.558655
7.09142	6.46068	7.30841	7.02704	7.24728	6.85039	7.21343	7.17325	7.1572	7.09803	7.04912	6.48562	7.17132	6.33987	6.86181	Atp7a	ATPase, Cu++ transporting, alpha polypeptide	1.0508	-1.18544	0.69712	0.193262	0.965857	0.603492
4.63893	4.74646	4.12803	5.01136	4.34549	4.95134	5.21701	5.25514	4.92251	4.40049	4.84831	4.88337	4.84831	4.84831	4.84831	Atp7b	ATPase, Cu++ transporting, beta polypeptide	1.29706	1.21527	0.0457502	0.123349	0.669113	0.517757
11.7911	11.6799	9.96067	11.6699	10.0954	11.4055	11.479	11.4519	10.3598	10.2302	10.6147	11.8042	11.4055	11.8	11.4762	ATP8	ATPase subunit 8	-1.03821	1.30202	0.895323	0.361178	0.99002	0.742631
9.7068	9.69752	9.95266	9.76702	9.75416	9.55604	9.70992	9.66879	9.5817	9.77707	9.69573	9.51588	9.66934	9.62565	9.72035	Atp8a1	ATPase, aminophospholipid transporter (APLT), class I, type 8A, member 1	-1.08442	-1.09448	0.190265	0.147289	0.840036	0.55024
4.53668	4.58711	4.8739	4.64392	5.14093	4.63482	5.13383	5.19156	4.52648	4.47887	4.52074	4.68099	4.48968	4.39378	4.50235	Atp8b1	ATPase, aminophospholipid transporter, class I, type 8B, member 1	1.0257	-1.18017	0.819642	0.150517	0.981603	0.55454
9.00406	8.95844	9.00794	8.88262	9.0902	8.97107	9.16871	9.17194	9.31139	9.01004	9.05492	8.87781	9.01534	8.87239	8.9643	Atp8b2	Atpase, class I, type 8B, member 2	1.10036	-1.02222	0.14115	0.726147	0.809102	0.921527
5.14273	5.92528	4.9269	5.40267	4.72261	5.34576	5.9783	5.94619	5.22587	5.01182	5.4389	5.73587	5.04989	5.80163	4.71512	Atp8b3	ATPase, aminophospholipid transporter, class I, type 8B, member 3	1.21214	1.08994	0.313339	0.647208	0.889979	0.89019
5.0007	4.78513	4.98626	5.2359	5.03251	4.80008	5.4524	5.35294	4.93596	4.75684	4.75069	4.95072	4.95072	4.94666	4.95072	Atp8b4	ATPase, class I, type 8B, member 4	1.03637	-1.07044	0.714863	0.488987	0.970532	0.819587
6.45656	6.72393	6.91647	6.80724	6.84551	6.48069	6.75967	6.72733	6.62528	6.38369	6.63097	6.43706	6.54976	6.25537	6.63324	Atp8b5p	ATPase, class I, type 8B, member 5, pseudogene	-1.11312	-1.1881	0.201108	0.048211	0.84752	0.368084
7.20759	7.31535	7.22636	7.34281	7.40791	7.57298	7.72333	7.84313	7.8477	7.8586	7.34641	7.32961	7.35235	7.14946	7.19969	Atp9a	ATPase, class II, type 9A	1.38429	-1.01713	8.86662e-05	0.785772	0.0774457	0.940393
7.69167	7.71174	7.78878	7.71126	7.73399	7.71126	7.83414	7.78845	7.98261	7.96048	7.91985	7.49829	7.59437	7.27938	7.71455	Atp9b	ATPase, class II, type 9B	1.0927	-1.09142	0.264882	0.271022	0.871595	0.678855
7.12321	7.0495	7.19891	7.07353	7.34305	6.96671	7.0798	7.22072	7.01724	7.05337	7.04778	6.97183	6.85793	6.81234	7.24189	Atpaf1	ATP synthase mitochondrial F1 complex assembly factor 1	-1.06442	-1.12606	0.384406	0.109004	0.909742	0.492951
8.02852	8.06058	8.10695	8.05894	7.99161	8.33686	8.34347	8.40741	8.28654	8.0048	8.14252	7.93033	8.04135	7.5599	7.66845	Atpaf2	ATP synthase mitochondrial F1 complex assembly factor 2	1.16999	-1.13352	0.0737356	0.145678	0.720781	0.547569
8.01974	7.87113	7.79488	7.94998	7.6327	7.85082	8.01859	8.1007	7.9105	7.68281	7.86313	7.92079	7.68181	7.68431	7.76402	Atpif1	ATPase inhibitory factor 1	1.04174	-1.05035	0.580356	0.507569	0.945357	0.829864
6.64103	6.17188	6.47453	6.47985	6.79943	6.1973	6.52168	6.41096	6.46758	7.20093	6.2294	5.58238	6.23973	5.98603	5.71448	Atr	ATR serine/threonine kinase	1.03265	-1.47727	0.80781	0.00882798	0.980633	0.182969
8.82824	8.77189	8.78394	8.62574	8.80676	8.77509	8.75402	8.74883	8.81623	8.84667	8.82271	8.75813	8.89129	8.62758	8.77277	Atraid	all-trans retinoic acid-induced differentiation factor	1.01738	1.00778	0.760846	0.890947	0.975533	0.974714
6.38317	6.3487	6.70058	6.56171	6.58091	6.69394	6.56542	6.65121	6.60063	6.31413	6.47878	6.13807	6.6266	6.20373	6.38805	Atrip	ATR interacting protein	1.0353	-1.10801	0.671989	0.22112	0.961188	0.630139
8.19285	7.93756	8.10875	8.13497	7.95986	7.9849	8.48081	8.29453	8.33813	8.35515	8.01007	7.68235	8.12385	7.84644	8.10875	Atrn	attractin	1.16789	-1.0811	0.0709831	0.344365	0.713648	0.731548
7.20319	6.75649	7.41669	6.84344	7.03318	7.05863	7.26722	7.05674	7.28823	7.17378	7.355	6.59993	7.13819	6.66241	6.98548	Atrnl1	attractin like 1	1.08547	-1.07355	0.45948	0.521114	0.923297	0.836589
7.69271	7.58675	7.81078	7.72446	8.00965	7.55246	7.8388	7.80374	8.0013	7.98201	7.63976	7.16451	7.62118	7.06309	7.52053	Atrx	alpha thalassemia/mental retardation syndrome X-linked	1.05029	-1.28614	0.609428	0.0172489	0.951423	0.246792
7.36099	7.54357	7.75477	7.56342	7.46211	7.72442	7.94329	7.83098	7.98379	7.61824	7.43337	7.04025	7.30281	7.01599	7.32566	Atxn1	ataxin 1	1.21686	-1.2426	0.024885	0.0146479	0.585372	0.229962
9.98294	9.84846	9.74415	9.95554	9.95996	9.76896	10.2249	10.0606	9.99033	9.90638	10.0338	9.86313	10.0597	9.92187	10.1825	Atxn10	ataxin 10	1.06587	1.08221	0.380466	0.280635	0.908769	0.686834
7.23619	7.12116	7.0466	7.31083	7.26537	7.15458	7.35072	7.21905	7.32925	7.2554	7.18739	6.87341	7.01666	7.18739	7.16586	Atxn1l	ataxin 1-like	1.04664	-1.07914	0.487933	0.253268	0.929525	0.661197
8.6299	8.77986	8.50633	8.6493	8.67727	8.62999	8.52667	8.55859	8.8639	8.38679	8.43403	8.68734	8.40637	8.65295	8.2651	Atxn2	ataxin 2	-1.03911	-1.1168	0.623759	0.169755	0.954205	0.577686
8.45544	8.21001	8.39242	8.2687	8.38608	8.46471	8.5409	8.38438	8.6553	8.47865	8.38677	8.28773	8.44417	8.24311	8.30551	Atxn2l	ataxin 2-like	1.11904	-1.00631	0.0788178	0.917419	0.72839	0.981782
6.95006	6.75123	7.20871	6.90429	7.19442	6.93626	7.15695	7.12452	7.34953	7.26216	6.90235	6.56632	6.62921	6.61795	7.07861	Atxn3	ataxin 3	1.1205	-1.18333	0.220715	0.0781352	0.854191	0.437416
7.50939	7.41415	7.67757	7.59226	7.53347	7.52412	7.76887	7.67114	7.47675	7.45028	7.40084	7.22039	7.47043	7.06141	7.24725	Atxn7	ataxin 7	1.02304	-1.20189	0.750636	0.01956	0.974428	0.259996
6.06317	6.13379	6.11234	6.16915	6.20814	6.17582	6.32873	6.4716	6.36471	6.27815	6.32803	6.05589	6.1516	6.20216	6.19595	Atxn7l2	ataxin 7-like 2	1.13798	1.03484	0.0437043	0.568303	0.663057	0.858074
6.80715	6.44836	6.73152	6.7769	6.73315	6.72978	6.62973	6.0771	6.8869	6.56082	6.43111	6.23677	6.45308	6.43217	6.03427	Atxn7l3	ataxin 7-like 3	-1.08866	-1.30309	0.401595	0.0167629	0.911294	0.243862
7.46724	7.58582	7.65712	7.59116	7.64207	7.50592	7.54017	7.66166	7.79953	7.85415	7.54652	7.32171	7.62493	7.29746	7.38472	Atxn7l3b	ataxin 7-like 3B	1.05966	-1.11235	0.413201	0.142792	0.914416	0.543872
6.6265	6.69303	6.68175	6.79718	6.50873	6.32771	6.76006	6.67853	6.47238	6.6573	6.98096	6.26841	6.48312	6.26278	6.48987	Atxn7l4	ataxin 7-like 4	-1.05866	-1.12071	0.550209	0.240596	0.939371	0.649946
9.31331	9.36948	9.4275	9.19352	9.22296	9.43161	9.47838	9.46242	9.5647	9.5297	9.58418	9.34504	9.59329	9.20038	9.4377	Auh	AU RNA binding protein/enoyl-CoA hydratase	1.13919	1.09184	0.0636761	0.197068	0.708545	0.607841
4.78647	4.78647	4.5444	4.78647	4.65051	4.71811	4.62547	4.80194	4.78647	4.78647	4.89525	4.89559	4.68988	4.93983	4.6806	Aunip	aurora kinase A and ninein interacting protein	1.02301	1.07875	0.720009	0.242406	0.97099	0.650953
9.34257	9.19496	9.31392	9.35902	9.24921	9.34597	9.57063	9.62273	9.58205	9.41793	9.4279	9.34794	9.19104	9.21186	9.10061	Aup1	ancient ubiquitous protein 1	1.16145	-1.02531	0.0323665	0.699292	0.621508	0.912213
6.41153	6.2835	6.47653	6.41676	6.24009	6.02425	6.59202	6.55488	6.41055	6.04573	6.61112	6.39004	6.38197	6.23198	6.22755	Aurka	aurora kinase A	-1.02825	1.00198	0.756464	0.982415	0.975063	0.997166
8.46227	8.42883	8.52724	8.43745	8.57245	8.54565	8.66555	8.4894	8.44945	8.48946	8.32557	8.33893	8.27875	8.28825	8.34935	Aurkaip1	aurora kinase A interacting protein 1	1.02972	-1.12465	0.587959	0.0421478	0.94688	0.35183
5.68038	4.70475	5.38075	5.67887	6.17692	5.23865	5.75075	5.60557	5.46052	5.93443	6.19923	5.92658	6.10436	5.28572	5.72969	Aurkb	aurora kinase B	1.05238	1.25247	0.762241	0.194312	0.975712	0.604465
5.37544	5.08431	5.7629	5.44746	5.18201	5.4504	5.52073	5.4258	5.48643	5.43594	5.2306	4.70471	5.07691	4.81848	5.42953	Aurkc	aurora kinase C	1.06691	-1.24693	0.532791	0.0459592	0.936075	0.36134
6.68352	6.29801	6.74412	6.52968	6.77874	6.77514	6.72605	6.69374	6.89234	7.0064	6.64217	6.20732	6.53866	6.37096	6.57116	Aven	apoptosis, caspase activation inhibitor	1.15823	-1.10249	0.0908236	0.24863	0.746887	0.65657
4.82252	4.68872	4.69209	4.87903	4.58633	4.57541	5.22548	4.92858	4.56789	4.63922	4.67639	4.68872	4.68872	4.55117	4.76831	Avgr1	autogenous vein graft remodeling associated protein 1	1.03784	-1.0418	0.671597	0.640405	0.961188	0.887331
4.73701	4.73765	4.55095	4.94843	4.48366	4.73701	5.24401	4.93357	4.89427	4.5213	4.52282	4.6999	4.99779	4.73701	4.44641	Avil	advillin	1.12857	-1.00748	0.242198	0.941192	0.86462	0.987915
8.02081	7.6658	8.0829	8.01123	7.9885	7.93853	8.04002	7.99596	8.16965	8.08177	7.84515	7.51407	8.01793	7.51053	7.9078	Avl9	AVL9 homolog (S. cerevisiase)	1.06536	-1.14453	0.453258	0.121391	0.920867	0.515122
4.34117	5.27976	4.30847	5.00974	4.51284	4.68903	5.70859	5.75246	4.47796	4.46434	4.35521	5.16864	4.61633	5.10028	3.83737	Avp	arginine vasopressin	1.25534	-1.05324	0.321981	0.818452	0.893842	0.95145
7.58095	7.30336	7.1237	7.00257	6.96959	7.53703	7.44144	7.4476	7.27048	7.24954	7.1788	7.12897	7.2388	6.9379	7.12189	Avpi1	arginine vasopressin-induced 1	1.14328	-1.05319	0.126942	0.541172	0.794888	0.846663
5.78412	6.0776	5.75237	5.81549	5.78669	5.58998	6.0776	5.9583	5.55236	5.41521	6.03831	5.82536	5.76185	5.79022	6.13486	Avpr1a	arginine vasopressin receptor 1A	-1.09018	1.04744	0.367313	0.625032	0.904901	0.8818
4.35328	4.65067	4.55176	5.0832	4.50323	4.17702	4.21937	4.32787	4.29625	4.64121	4.56106	4.6063	4.43894	4.65363	4.61	Avpr2	arginine vasopressin receptor 2	-1.22781	-1.03846	0.0379739	0.681616	0.643175	0.905456
4.09765	4.29126	4.34085	4.19021	4.19369	3.94752	4.51779	4.52523	4.04958	4.19021	4.03512	4.16622	4.08732	4.31226	4.07759	Awat1	acyl-CoA wax alcohol acyltransferase 1	1.0163	-1.06218	0.847991	0.478157	0.984427	0.815987
4.47487	4.47487	4.32784	4.49359	4.22093	4.11051	4.42403	4.63091	4.46452	3.84605	4.69646	4.46207	4.5441	4.96899	4.52582	Awat2	acyl-CoA wax alcohol acyltransferase 2	-1.07416	1.18187	0.486781	0.116565	0.929525	0.506673
7.42594	7.21897	7.40685	7.36927	7.22739	7.53408	7.70089	7.69047	7.73351	7.48511	7.39343	7.06084	7.2294	7.07219	7.05814	Axin1	axin 1	1.2304	-1.12263	0.00714394	0.103107	0.40335	0.483285
6.09432	6.19593	6.5036	6.33495	6.20136	6.18923	6.27351	6.35158	6.18923	6.18673	6.17812	6.15246	6.27246	5.80731	5.97504	Axin2	axin 2	-1.01958	-1.13994	0.79717	0.0975412	0.979569	0.473759
7.18185	6.02821	6.4883	6.74843	6.32728	7.06726	6.94253	6.75488	6.92702	6.7384	6.07109	6.23928	6.43719	6.22459	5.58442	Axl	Axl receptor tyrosine kinase	1.25806	-1.3599	0.109754	0.0378943	0.774287	0.337753
4.45981	4.72588	4.39449	5.29747	4.24065	4.58857	5.47578	5.52665	4.47193	4.09389	4.75247	5.15554	4.78403	5.27506	4.52044	Azgp1	alpha-2-glycoprotein 1, zinc-binding	1.15485	1.20903	0.464479	0.338014	0.924965	0.726292
7.97094	7.65417	7.72179	8.08078	7.87737	8.01368	8.11046	8.19103	8.092	8.0043	8.0746	7.77032	7.93328	7.75714	7.91602	Azi2	5-azacytidine induced 2	1.16577	1.02049	0.0453023	0.776757	0.667494	0.937114
7.56239	7.08116	7.71491	7.49821	8.01463	7.53515	7.55961	7.59584	7.86765	7.97928	7.59253	6.94984	7.49868	7.01512	7.6567	Azin1	antizyme inhibitor 1	1.09676	-1.17421	0.475299	0.222302	0.926369	0.631491
6.11081	6.24569	6.38435	6.1452	6.36713	6.37735	7.0171	7.00302	6.73634	6.32212	6.33481	6.32339	6.2589	6.39122	6.17622	Azin2	antizyme inhibitor 2	1.35712	1.03259	0.00563498	0.739388	0.37113	0.925339
6.85512	6.87681	6.88206	7.05117	6.84439	6.68895	5.80548	5.7296	6.57891	6.82069	6.63682	6.4241	6.7606	6.09336	6.47886	B230118H07Rik	RIKEN cDNA B230118H07 gene	-1.49194	-1.34086	0.0117314	0.0528126	0.478185	0.378617
11.4346	11.3885	11.4045	11.3112	11.3842	11.2512	11.262	11.2385	11.3231	11.4599	11.3676	11.2992	11.4042	11.1747	11.2837	B2m	beta-2 microglobulin	-1.05527	-1.05608	0.350877	0.344301	0.902017	0.731548
7.3569	7.18535	7.18465	7.3879	7.36128	7.08844	7.4477	7.50793	7.57005	7.35596	7.79621	7.33794	7.70337	7.26483	7.18442	B3galnt1	beta-1,3-N-acetylgalactosaminyltransferase 1 (globoside blood group)	1.07088	1.11895	0.465823	0.238313	0.924965	0.647276
7.30487	6.81189	7.33391	7.10074	7.05564	7.02803	7.42599	7.35266	7.36076	7.0943	7.02803	6.36765	6.64442	6.28234	6.54278	B3galnt2	beta-1,3-N-acetylgalactosaminyltransferase 2	1.09501	-1.46243	0.388662	0.00205553	0.910252	0.0924108
6.17146	5.92951	6.30396	5.74214	6.41554	6.54359	6.57617	6.69487	6.77787	6.33666	6.27572	6.67486	6.96717	6.58732	6.87722	B3galt1	UDP-Gal:betaGlcNAc beta 1,3-galactosyltransferase, polypeptide 1	1.38829	1.4783	0.00740443	0.00219667	0.411645	0.0959342
4.62958	4.64268	4.73492	4.99516	4.363	4.54961	5.11759	4.91996	4.64945	4.72901	4.8306	4.96337	4.72043	4.82572	4.86125	B3galt2	UDP-Gal:betaGlcNAc beta 1,3-galactosyltransferase, polypeptide 2	1.08678	1.12288	0.362229	0.210276	0.9039	0.619652
4.81259	5.1334	4.31637	4.77596	4.68576	4.80341	5.28625	5.11902	4.70849	4.59434	4.53461	5.20262	4.3412	5.28884	4.43865	B3galt4	UDP-Gal:betaGlcNAc beta 1,3-galactosyltransferase, polypeptide 4	1.11534	1.01141	0.464765	0.938891	0.924965	0.987335
4.47614	4.34115	4.43811	4.47179	4.43635	4.22893	4.43635	4.42417	4.43635	4.2655	4.43635	4.49552	4.4865	4.63756	4.5118	B3galt5	UDP-Gal:betaGlcNAc beta 1,3-galactosyltransferase, polypeptide 5	-1.05296	1.05763	0.373272	0.334819	0.906546	0.724445
5.68591	5.85998	6.29182	5.74802	6.25885	5.91876	6.33417	6.22612	6.23	6.81504	5.82483	5.60083	5.91503	5.70247	5.69427	B3galt6	UDP-Gal:betaGal beta 1,3-galactosyltransferase, polypeptide 6	1.26216	-1.16589	0.05534	0.191018	0.696931	0.60126
5.54711	5.87055	6.01529	5.68304	5.8317	5.74951	6.14323	5.89032	5.8317	6.16897	5.61843	5.7923	5.8317	5.29087	5.43998	B3galtl	beta 1,3-galactosyltransferase-like	1.12288	-1.14463	0.224759	0.160685	0.854509	0.56779
4.59814	4.88897	4.44567	4.7527	4.74765	4.67946	5.20492	5.05109	4.7527	4.34534	4.67156	5.01235	4.51004	5.18343	4.8088	B3gat1	beta-1,3-glucuronyltransferase 1 (glucuronosyltransferase P)	1.08679	1.11004	0.477783	0.375562	0.927512	0.751916
4.94501	4.76304	4.68366	4.43164	4.91181	5.10878	5.13982	5.15617	4.84837	4.5291	4.57662	4.95058	4.59134	4.91271	4.2572	B3gat2	beta-1,3-glucuronyltransferase 2 (glucuronosyltransferase S)	1.15622	-1.06389	0.208536	0.583333	0.849356	0.864962
7.87753	7.37114	7.35705	7.64542	7.55824	7.75972	7.88108	7.73788	7.63418	7.39794	7.7803	7.70164	7.62756	7.58914	7.65761	B3gat3	beta-1,3-glucuronyltransferase 3 (glucuronosyltransferase I)	1.08695	1.07876	0.317977	0.362465	0.893249	0.743807
7.01815	6.49022	7.08906	6.90124	7.1016	6.85047	7.12785	7.01239	7.04365	6.93837	7.001	6.56202	6.93096	6.31071	6.90537	B3gnt1	UDP-GlcNAc:betaGal beta-1,3-N-acetylglucosaminyltransferase 1	1.05299	-1.13135	0.621324	0.246651	0.953768	0.65485
6.35862	6.18681	6.34551	6.46766	6.43781	6.3074	6.52407	6.40778	6.35986	6.40174	6.59044	6.00191	6.50162	5.67044	6.14047	B3gnt2	UDP-GlcNAc:betaGal beta-1,3-N-acetylglucosaminyltransferase 2	1.02875	-1.13155	0.784347	0.243155	0.978307	0.6516
5.45473	5.47154	5.33897	5.42534	5.68148	5.31949	5.86154	5.88911	5.01254	4.33947	5.41683	5.60483	5.13733	5.93926	4.61285	B3gnt3	UDP-GlcNAc:betaGal beta-1,3-N-acetylglucosaminyltransferase 3	-1.14075	-1.09596	0.504937	0.641395	0.931701	0.887463
5.95423	5.79799	5.23617	6.15524	6.28274	5.74243	6.04139	6.01274	5.77212	5.76826	5.57931	5.53982	5.40813	5.81084	5.15345	B3gnt4	UDP-GlcNAc:betaGal beta-1,3-N-acetylglucosaminyltransferase 4	-1.01248	-1.30764	0.920068	0.0432284	0.993591	0.355249
3.94922	4.10934	3.72589	4.02853	3.7215	3.59665	4.22687	4.26267	3.57983	4.45934	3.88992	4.24529	3.7759	3.83363	3.54491	B3gnt5	UDP-GlcNAc:betaGal beta-1,3-N-acetylglucosaminyltransferase 5	1.08536	-1.03453	0.521784	0.789467	0.934191	0.942055
4.12359	4.29417	3.79352	4.53163	4.25442	3.72309	4.72143	4.97412	3.95134	3.65836	4.24242	4.509	4.26699	4.77679	4.45694	B3gnt6	UDP-GlcNAc:betaGal beta-1,3-N-acetylglucosaminyltransferase 6 (core 3 synthase)	1.00431	1.19	0.979441	0.305666	0.998732	0.704799
5.68731	5.26175	5.48195	5.34655	5.2496	5.04201	5.66073	5.55136	5.24458	4.59297	5.03911	4.87762	4.89932	5.04518	4.88156	B3gnt7	UDP-GlcNAc:betaGal beta-1,3-N-acetylglucosaminyltransferase 7	-1.13847	-1.37256	0.283597	0.0159348	0.877424	0.238308
4.40767	4.59564	4.0154	4.43897	3.78151	4.4075	4.60859	4.6576	4.21327	4.12788	4.54267	4.65938	4.00524	4.56784	4.1664	B3gnt8	UDP-GlcNAc:betaGal beta-1,3-N-acetylglucosaminyltransferase 8	1.11352	1.10226	0.393151	0.438376	0.91047	0.792577
5.81464	5.82661	5.78921	5.90553	5.79141	6.04849	6.17458	6.28503	5.88835	5.58917	5.89658	6.00352	6.06723	5.91581	5.87323	B3gnt9	UDP-GlcNAc:betaGal beta-1,3-N-acetylglucosaminyltransferase 9	1.12634	1.09111	0.158191	0.293563	0.813063	0.69565
6.47038	6.63334	6.7244	6.68588	6.49404	6.2906	7.05057	7.0152	6.52386	6.40941	6.56769	6.0276	6.11714	5.95169	6.46093	B3gntl1	UDP-GlcNAc:betaGal beta-1,3-N-acetylglucosaminyltransferase-like 1	1.03981	-1.29828	0.736957	0.037032	0.973733	0.334858
4.88652	4.7766	4.59492	4.96634	4.27408	4.8646	4.9648	5.39806	4.81069	4.65879	4.59616	4.78216	4.45292	4.78216	4.46795	B4galnt1	beta-1,4-N-acetyl-galactosaminyl transferase 1	1.18074	-1.05953	0.140403	0.595978	0.809102	0.869203
4.31893	5.01691	4.27459	4.82561	4.1169	4.52355	5.07375	5.02092	4.60431	4.55988	4.59669	5.0009	4.65613	5.02612	4.3787	B4galnt3	beta-1,4-N-acetyl-galactosaminyl transferase 3	1.18583	1.16564	0.217042	0.264654	0.853538	0.673812
4.98034	4.98034	4.98034	4.98034	5.1887	4.99572	5.12881	5.27784	4.94485	4.64773	4.68612	4.98755	4.8073	4.98034	4.88752	B4galnt4	beta-1,4-N-acetyl-galactosaminyl transferase 4	-1.01608	-1.1113	0.843087	0.202701	0.98356	0.611923
8.66197	8.45761	8.63866	8.45761	8.6246	8.57888	8.87698	8.90405	8.83872	8.76354	8.25003	7.84891	8.16143	7.94056	8.10799	B4galt1	UDP-Gal:betaGlcNAc beta 1,4- galactosyltransferase, polypeptide 1	1.16825	-1.42041	0.043278	0.000163337	0.662073	0.0197923
5.45998	5.57747	5.80434	5.54442	4.91245	5.54071	5.68105	5.73484	5.22377	5.04183	5.47511	5.41819	5.0383	5.40421	4.94895	B4galt2	UDP-Gal:betaGlcNAc beta 1,4- galactosyltransferase, polypeptide 2	-1.01066	-1.15091	0.933173	0.275927	0.994056	0.682838
7.48408	7.22324	7.41826	7.47793	7.72328	7.62768	7.60094	7.31042	7.42181	7.64565	7.35716	6.94338	7.14843	7.23443	7.43001	B4galt3	UDP-Gal:betaGlcNAc beta 1,4-galactosyltransferase, polypeptide 3	1.03954	-1.18319	0.644769	0.0592185	0.9571	0.393283
5.83742	5.54398	5.62734	5.89248	5.83359	5.60447	5.64776	5.52977	5.67308	4.79681	5.59861	5.54264	5.23239	5.39903	5.52649	B4galt4	UDP-Gal:betaGlcNAc beta 1,4-galactosyltransferase, polypeptide 4	-1.22823	-1.22021	0.0738384	0.0825314	0.720781	0.447681
8.7143	8.36605	8.32747	8.71436	8.85443	8.90785	9.05259	9.05702	9.1645	8.87195	8.27982	7.88303	7.93985	7.70303	7.88151	B4galt5	UDP-Gal:betaGlcNAc beta 1,4-galactosyltransferase, polypeptide 5	1.33372	-1.57776	0.00574212	0.000131023	0.374082	0.017935
7.53774	6.84568	7.24101	7.36219	7.52872	7.10423	7.39895	7.40356	7.45229	7.09529	7.29207	7.2747	7.28983	6.97053	7.60662	B4galt6	UDP-Gal:betaGlcNAc beta 1,4-galactosyltransferase, polypeptide 6	-1.0085	-1.01138	0.935234	0.913475	0.994107	0.980356
6.52692	6.46094	6.54873	6.47765	6.46094	6.58273	6.82033	6.7039	6.46879	6.3306	6.46094	6.4573	6.37637	6.34472	5.86358	B4galt7	xylosylprotein beta 1,4-galactosyltransferase, polypeptide 7	1.0616	-1.14429	0.496105	0.136548	0.930062	0.536268
6.56897	6.34669	6.32078	6.49934	6.46242	6.3498	6.75696	6.94148	6.46242	6.31335	6.34179	6.62039	6.44961	6.32995	6.43305	B9d1	B9 protein domain 1	1.09063	-1.00325	0.32469	0.970122	0.89412	0.995361
6.09929	5.69113	5.75734	5.97688	6.06013	5.77365	5.7082	5.54249	5.8408	5.73806	6.11467	5.75067	5.74742	5.29348	5.82026	B9d2	B9 protein domain 2	-1.14576	-1.12635	0.171021	0.227904	0.823265	0.637346
7.42261	7.82748	7.79479	7.74416	7.34466	8.17647	8.40433	8.53112	8.09972	7.79354	7.95331	8.08783	7.74611	7.86917	7.50264	Baalc	brain and acute leukemia, cytoplasmic	1.48895	1.15275	0.00207885	0.204756	0.257524	0.614185
4.0796	4.01902	3.84431	4.00173	4.06363	4.12591	4.58784	4.29385	4.12591	4.2476	4.13775	4.23086	4.22571	4.0411	4.00881	Baat	bile acid CoA: amino acid N-acyltransferase (glycine N-choloyltransferase)	1.20963	1.09216	0.0167779	0.231847	0.529003	0.640653
8.32736	8.47843	8.41659	8.46284	8.36871	8.56182	8.73941	8.70166	8.51765	8.2983	8.22568	8.20353	8.24656	8.15282	8.07477	Babam1	BRISC and BRCA1 A complex member 1	1.11187	-1.17293	0.12261	0.0264448	0.790499	0.292799
6.88208	6.50743	6.79333	6.77268	6.69552	6.69793	6.70061	6.76364	6.72569	6.96499	6.62388	6.44181	6.24448	6.63688	6.37505	Bace1	beta-site APP cleaving enzyme 1	1.02837	-1.20229	0.705611	0.0228208	0.967813	0.275468
6.28474	5.98041	6.51982	6.45587	6.39528	6.39292	6.74154	6.80297	6.48556	6.62401	6.31439	6.04091	6.19152	6.04685	6.50786	Bace2	beta-site APP-cleaving enzyme 2	1.21603	-1.07693	0.0446545	0.419507	0.664969	0.781283
7.44918	6.73771	7.08828	7.03525	7.28854	7.09421	6.92239	6.88437	7.38555	7.22642	6.77343	6.9535	6.80092	6.78112	6.97666	Bach1	BTB and CNC homology 1, basic leucine zipper transcription factor 1	-1.01199	-1.19969	0.899764	0.0692598	0.990258	0.416921
6.76877	6.6982	6.63264	6.915	6.7505	6.76877	7.289	7.21994	6.80511	6.57877	6.76877	6.61265	6.6927	6.18304	6.5111	Bad	BCL2-associated agonist of cell death	1.13233	-1.1482	0.238384	0.192236	0.863206	0.602389
7.74493	8.02823	7.98602	8.02386	8.0071	7.84554	7.99223	8.00303	7.92657	8.02003	7.85609	7.48717	7.4721	7.38105	7.65962	Bag1	BCL2-associated athanogene	-1.00038	-1.30751	0.995773	0.00177857	0.999738	0.0849567
5.92565	5.62366	6.04556	5.69954	5.97169	6.11307	6.05444	6.08599	6.01963	6.02278	5.85547	5.87684	5.73216	5.57251	5.06823	Bag2	Bcl2-associated athanogene 2	1.15346	-1.17461	0.165704	0.121257	0.819744	0.514955
7.34054	7.48628	7.14169	7.5741	7.24311	7.36601	7.59505	7.36825	7.32226	7.2683	7.13852	7.17471	7.10233	7.27806	7.07766	Bag3	Bcl2-associated athanogene 3	1.01877	-1.151	0.793632	0.0623155	0.978897	0.401032
7.9986	7.56863	8.10473	8.14165	8.1937	7.85566	7.98038	7.92303	8.14389	7.97258	7.66318	7.30281	7.50619	6.94862	7.39993	Bag4	BCL2-associated athanogene 4	-1.01843	-1.55543	0.85533	0.000433436	0.985851	0.0373254
6.88805	6.48043	7.21417	6.99888	7.16378	7.0437	7.04128	6.96177	7.0174	6.99338	6.79541	6.56692	6.64903	6.55489	6.55198	Bag5	BCL2-associated athanogene 5	1.04423	-1.25302	0.616835	0.0177199	0.951901	0.249016
7.93881	7.89731	7.9003	7.96357	8.12127	8.09108	8.27612	8.21247	8.19804	8.01133	7.91225	7.85349	7.87901	7.87281	8.02826	Bag6	BCL2-associated athanogene 6	1.14358	-1.03892	0.0370999	0.5249	0.6418	0.838665
5.41808	5.45557	5.58421	5.60574	5.41808	5.21906	5.7268	5.69635	5.33572	5.25461	5.52795	5.36906	5.33629	5.39211	5.34475	Bahcc1	BAH domain and coiled-coil containing 1	-1.03514	-1.07349	0.662585	0.375218	0.959361	0.751913
6.45342	6.27385	6.36349	6.38842	6.40432	6.48645	6.53748	6.37535	6.09807	6.00754	6.27393	6.20803	6.18328	6.15198	6.28321	Bahd1	bromo adjacent homology domain containing 1	-1.05389	-1.11467	0.487316	0.161426	0.929525	0.569012
4.94161	5.01263	4.22419	4.78826	4.6847	4.96529	4.78826	4.78826	4.67656	4.5713	4.78826	4.93051	4.63265	4.59289	4.97694	Bai1	brain-specific angiogenesis inhibitor 1	1.01935	1.03812	0.848572	0.709897	0.98466	0.915423
5.52696	5.3562	5.57163	5.67426	5.47407	5.89183	6.01006	6.07548	5.67426	5.96332	5.85834	5.66489	5.54348	5.69828	5.55528	Bai2	brain-specific angiogenesis inhibitor 2	1.32168	1.10453	0.00124336	0.178055	0.214646	0.58788
4.40653	4.0574	4.3742	4.30651	4.3742	4.43353	4.29204	4.48189	4.45649	4.53265	4.3839	4.3742	4.36191	4.29093	4.36949	Bai3	brain-specific angiogenesis inhibitor 3	1.09851	1.03693	0.143932	0.560683	0.809287	0.854656
7.47715	7.24902	7.40986	7.37442	7.35376	7.44755	7.59933	7.70031	7.48293	7.26102	7.38122	7.19925	7.29172	7.07109	7.38122	Baiap2	BAI1-associated protein 2	1.0908	-1.07769	0.230902	0.299353	0.858917	0.700189
7.902	7.89162	7.77206	7.92566	7.72508	8.02014	8.25346	8.26556	7.87694	7.52569	7.97601	7.94495	7.87581	7.92876	7.97543	Baiap2l1	BAI1-associated protein 2-like 1	1.10579	1.06948	0.262765	0.449093	0.87035	0.799136
5.06791	5.26194	4.91906	5.06791	5.00682	5.06791	5.42642	5.43754	5.06791	4.59892	5.10006	5.22315	5.01975	5.27156	4.91849	Baiap2l2	BAI1-associated protein 2-like 2	1.03887	1.02945	0.70971	0.776688	0.968681	0.937114
7.08938	6.71129	6.87697	7.28917	6.91668	6.93062	7.38044	7.27603	6.83836	6.52756	6.9221	6.51536	6.5207	6.43413	6.90322	Bak1	BCL2-antagonist/killer 1	1.00968	-1.24625	0.93509	0.0779666	0.994107	0.437298
7.30698	6.93883	6.99618	6.9263	6.77989	7.266	6.78771	6.74011	6.99534	6.81565	7.28056	7.2793	7.52752	7.07328	6.9956	Bambi	BMP and activin membrane-bound inhibitor	-1.04875	1.18232	0.617526	0.0929563	0.952206	0.465416
8.85677	8.56287	8.82812	8.6218	8.70329	8.77999	8.79514	8.86447	8.81764	8.76711	8.71429	8.5947	8.71696	8.43853	8.79931	Banf1	barrier to autointegration factor 1	1.06459	-1.04378	0.343716	0.513492	0.901501	0.832595
4.46875	4.85371	4.34549	4.86116	4.27698	4.46896	5.17649	5.2934	4.51022	4.76363	4.73276	4.71998	4.63072	4.79825	4.7434	Banf2	barrier to autointegration factor 2	1.21531	1.12024	0.115894	0.346656	0.781482	0.733368
4.69938	4.60752	4.85535	4.94787	4.8564	4.713	5.35011	5.40951	4.8564	5.00421	4.84794	4.80149	4.8564	4.8564	4.54492	Bank1	B-cell scaffold protein with ankyrin repeats 1	1.20861	-1.00826	0.0617818	0.931308	0.704384	0.985544
7.76577	7.44028	7.25875	7.36677	7.37772	7.88576	7.61142	7.49617	7.70884	7.60243	7.46029	7.47151	7.49477	7.15399	7.16862	Banp	Btg3 associated nuclear protein	1.16398	-1.06586	0.0834124	0.448112	0.735835	0.798585
7.58128	7.16873	7.47603	7.52278	7.42643	7.4297	7.68411	7.76595	7.72626	7.69844	7.33362	7.19379	7.20549	7.26811	7.02804	Bap1	BRCA1 associated protein-1 (ubiquitin carboxy-terminal hydrolase)	1.16946	-1.17222	0.0437721	0.0410836	0.663057	0.349014
4.95548	4.92008	5.16352	4.89225	4.86093	5.31014	4.96322	4.94508	4.62568	5.1594	4.99801	4.92029	4.84395	4.80243	4.99846	Bard1	BRCA1 associated RING domain 1	1.02972	-1.03227	0.726026	0.70403	0.972338	0.913789
5.07792	5.27528	4.6274	5.20551	4.97902	4.91475	5.62509	5.66378	4.8244	4.39905	5.19821	5.36356	5.03146	5.35499	4.73868	Barhl1	BarH-like homeobox 1	1.03698	1.07501	0.818705	0.648846	0.981456	0.8908
4.92088	5.42228	4.32252	5.10096	4.31548	5.04327	5.37986	5.36368	4.37888	4.18541	4.9862	5.26223	5.03397	4.96349	4.65175	Barhl2	BarH-like homeobox 2	1.03799	1.11969	0.839452	0.541336	0.98295	0.846663
5.55692	5.68791	5.20072	5.90885	5.62338	5.63963	5.73708	5.63009	5.14276	5.12864	5.40132	5.91623	5.54182	5.92508	5.23467	Barx1	BARX homeobox 1	-1.10184	1.00575	0.439423	0.963179	0.918712	0.99363
5.95555	6.7049	5.17855	6.58763	5.35294	6.13343	6.78444	6.74235	5.53797	5.09825	5.99037	6.62734	6.15791	6.53364	5.50295	Barx2	BARX homeobox 2	1.07429	1.15391	0.783048	0.583697	0.978182	0.865089
5.92334	5.75482	5.92682	5.93009	6.06974	6.31399	6.25713	6.11238	6.15813	6.1095	5.98994	5.94932	5.95951	6.03157	6.42186	Basp1	brain abundant, membrane attached signal protein 1	1.20519	1.10917	0.0213644	0.174325	0.56304	0.583441
5.10264	6.0185	5.14503	5.81502	5.27627	5.62585	5.98257	6.0213	5.31397	4.8522	5.53723	5.95881	5.43266	5.93953	5.11777	Batf	basic leucine zipper transcription factor, ATF-like	1.06266	1.09104	0.729887	0.621346	0.972727	0.880556
4.92923	5.47589	4.89324	5.37012	4.27417	4.99186	5.71568	5.91074	4.73322	4.47289	4.94725	5.91318	4.94154	5.65549	4.52155	Batf2	basic leucine zipper transcription factor, ATF-like 2	1.13002	1.1545	0.593945	0.531664	0.948758	0.841892
5.57642	5.892	4.75541	5.6666	5.28893	5.59758	5.68869	5.92139	5.5268	5.49832	5.58954	5.67339	4.92203	5.54984	4.94331	Batf3	basic leucine zipper transcription factor, ATF-like 3	1.15724	-1.07196	0.323717	0.634315	0.89412	0.885568
5.1729	5.53015	4.9249	5.58486	5.66206	5.58486	5.99889	6.09021	5.58486	5.60681	5.37743	5.5363	5.58486	5.48258	5.50317	Bax	Bcl2-associated X protein	1.31782	1.08816	0.017641	0.427361	0.533521	0.785673
7.02605	6.75011	7.22581	7.3369	7.26321	7.10694	7.37659	7.15598	7.12869	6.93504	6.88069	6.46287	6.66197	6.62764	6.90777	Baz1a	bromodomain adjacent to zinc finger domain, 1A	1.01412	-1.33074	0.878244	0.00626174	0.988903	0.158751
8.05935	7.75811	7.86885	7.90256	7.98115	8.06277	8.41737	8.20124	8.18126	8.0613	7.7649	7.53283	7.73226	7.51198	7.72411	Baz1b	bromodomain adjacent to zinc finger domain, 1B	1.20646	-1.19813	0.0150529	0.0184426	0.513147	0.253209
7.8801	8.10458	7.96737	8.06004	7.89767	7.94252	8.28426	8.37716	8.31516	7.96737	7.98649	7.79194	7.98323	7.57684	7.60995	Baz2a	bromodomain adjacent to zinc finger domain, 2A	1.145	-1.14255	0.121844	0.127377	0.789731	0.523564
6.87191	6.66416	6.88864	6.94236	7.2406	6.88089	7.02798	6.88089	6.87351	7.00046	6.86491	6.70635	6.88089	6.52715	6.88089	Baz2b	bromodomain adjacent to zinc finger domain, 2B	1.0078	-1.10918	0.920852	0.197699	0.993591	0.608401
4.38055	4.66156	4.05033	4.62551	4.53789	4.36359	4.90415	4.91516	4.38397	4.12347	4.04916	4.75083	4.26051	4.50978	4.57449	Bbc3	Bcl-2 binding component 3	1.06209	-1.01552	0.637256	0.903714	0.956521	0.977186
3.49202	3.41493	3.55808	3.58327	3.69575	3.49108	3.53504	3.8463	3.29624	4.11295	3.53702	3.5855	3.49632	3.61646	3.91678	Bbox1	butyrobetaine (gamma), 2-oxoglutarate dioxygenase (gamma-butyrobetaine hydroxylase) 1	1.07737	1.0582	0.456161	0.570106	0.92175	0.858867
6.85876	6.6695	7.03505	6.86221	6.8953	6.69904	6.68682	6.40748	6.68806	6.25879	6.60606	6.47503	6.68682	6.45427	6.48696	Bbs1	Bardet-Biedl syndrome 1	-1.24498	-1.25035	0.01084	0.00965266	0.462401	0.191783
4.82873	5.23111	4.64166	5.09169	4.69596	4.56292	5.44237	5.49462	4.90236	4.85434	4.76734	5.05179	4.83816	4.98059	4.812	Bbs10	Bardet-Biedl syndrome 10	1.11226	-1.00546	0.391677	0.964596	0.91047	0.993734
7.31382	7.23385	7.58056	7.42084	7.72219	7.37116	7.29103	7.36516	7.47806	7.82978	7.57385	7.23168	7.4653	6.93004	7.34389	Bbs12	Bardet-Biedl syndrome 12	1.0089	-1.10596	0.929374	0.321831	0.993591	0.716277
7.86592	7.6924	8.00174	7.76018	7.92239	7.56639	7.69628	7.76554	7.76554	7.77616	7.84942	7.40571	7.81066	7.39398	7.70628	Bbs2	Bardet-Biedl syndrome 2	-1.09775	-1.16096	0.240971	0.0696122	0.863653	0.417821
7.62138	7.45876	7.82339	7.87748	7.68717	7.74078	7.9283	7.80841	7.77267	7.82453	7.93441	7.58102	7.74078	7.48839	7.62669	Bbs4	Bardet-Biedl syndrome 4	1.08772	-1.01352	0.269235	0.857035	0.874649	0.963096
6.59994	6.34316	6.77206	6.82869	6.73643	6.68261	6.61452	6.59979	6.81021	7.0829	6.98233	6.59394	6.80235	6.16251	6.8923	Bbs5	Bardet-Biedl syndrome 5	1.07322	1.02146	0.521807	0.846423	0.934191	0.960212
6.70267	6.59497	6.90125	6.65346	7.05674	6.66543	6.98753	6.86464	6.65774	6.59731	6.50509	5.89815	6.42041	6.09336	6.54552	Bbs7	Bardet-Biedl syndrome 7	-1.01909	-1.40377	0.84921	0.00342918	0.984788	0.116373
6.77049	6.62991	7.02925	6.92798	7.0358	6.74989	6.94613	6.72511	6.96	6.74989	6.86588	6.44728	6.6544	6.48464	6.68004	Bbs9	Bardet-Biedl syndrome 9	-1.03705	-1.19105	0.642743	0.0379742	0.956889	0.337963
8.03423	7.97545	8.0397	8.24414	8.06376	8.07217	8.32073	8.25056	8.16852	7.98429	8.07128	7.77413	7.98536	7.76606	7.90631	Bbx	bobby sox homolog (Drosophila)	1.06275	-1.12571	0.381145	0.0995194	0.908769	0.4773
4.46342	4.59048	4.27877	4.52192	4.24441	4.48288	5.04487	4.82469	4.13971	4.82909	4.39029	4.89476	4.26984	4.98903	4.88546	BC051076	cDNA sequence BC051076	1.18464	1.20253	0.192292	0.157966	0.842567	0.56445
7.95699	7.30699	7.61392	7.55119	7.77185	7.86787	7.98834	7.91439	8.0581	7.91206	7.79418	7.69057	7.78451	7.53495	7.65333	Bcam	basal cell adhesion molecule (Lutheran blood group)	1.23796	1.03621	0.0153022	0.655001	0.515011	0.893816
5.00312	4.9558	4.41741	4.74183	4.99044	4.93943	5.06571	5.19925	5.05362	4.70581	4.69411	5.19052	4.56655	5.14228	4.93283	Bcan	brevican	1.12587	1.05961	0.274533	0.587809	0.875633	0.866607
8.52657	8.38222	8.70047	8.9757	9.03649	8.05724	8.61352	8.60962	8.61216	8.56009	8.41251	8.15353	8.30722	7.94728	8.33738	Bcap29	B-cell receptor-associated protein 29	-1.1759	-1.40708	0.143454	0.00533109	0.809287	0.146058
9.55631	9.62207	9.55504	9.65184	9.50632	9.4554	9.5854	9.68435	9.7087	9.57912	9.59227	9.49697	9.7594	9.64733	9.54176	Bcap31	B-cell receptor-associated protein 31	1.01697	1.02047	0.777134	0.73341	0.977238	0.923536
7.61686	7.62272	7.37875	7.67543	7.33961	7.64499	8.00762	7.83406	7.66199	7.25953	7.52086	7.54743	7.60794	7.58018	7.2403	Bcar1	breast cancer anti-estrogen resistance 1	1.11339	-1.01913	0.262272	0.839986	0.87035	0.958178
5.29336	5.45235	5.34051	5.73098	5.07774	5.43426	6.00848	6.08569	5.83701	5.10509	5.53057	5.53923	5.53057	5.88774	4.96541	Bcar3	breast cancer anti-estrogen resistance 3	1.24411	1.08051	0.138693	0.587481	0.808251	0.866607
5.27767	5.61486	4.44221	5.48179	5.04773	5.31101	5.69001	5.86905	5.04914	4.75563	5.29535	5.74234	5.04773	5.54258	4.88356	Bcas1	breast carcinoma amplified sequence 1	1.11892	1.09388	0.525992	0.611691	0.935732	0.875601
7.68847	7.71624	8.12681	7.86899	8.2662	7.5579	7.53244	7.34285	7.78394	8.16689	7.68847	7.2637	7.47659	7.13334	7.54611	Bcas2	breast carcinoma amplified sequence 2	-1.19461	-1.42573	0.141427	0.00736275	0.809102	0.170951
7.50644	7.44561	7.98675	7.43463	7.73681	7.40855	7.62718	7.54193	7.80483	7.71249	7.52997	6.93089	7.38232	7.12343	7.3463	Bcas3	breast carcinoma amplified sequence 3	-1.00212	-1.28295	0.982596	0.0196731	0.998732	0.260505
6.47264	5.84668	6.05308	6.19636	6.43777	6.32755	6.29856	6.37139	6.90742	6.5324	6.24545	6.20293	6.08008	6.15099	6.05423	Bcat1	branched chain amino acid transaminase 1, cytosolic	1.21939	-1.03855	0.0575089	0.700419	0.699289	0.912459
8.17147	7.88861	7.78756	7.90271	7.96394	7.74878	7.51207	7.59013	7.95223	7.82914	7.72724	7.44675	7.27987	7.33732	7.55504	Bcat2	branched chain amino acid transaminase 2, mitochondrial	-1.16182	-1.38858	0.0820826	0.000985111	0.733102	0.0625239
5.87372	5.51439	6.07449	6.04012	6.11265	5.87012	6.32495	6.17905	5.93382	5.77753	5.71216	5.68633	6.01318	5.11799	5.20329	Bccip	BRCA2 and CDKN1A interacting protein	1.06734	-1.29817	0.60441	0.0511595	0.950532	0.37349
5.77021	5.79003	5.51868	5.81109	5.87231	5.612	6.02335	6.1859	5.96634	5.46255	5.55766	5.77021	5.77204	5.69731	5.49612	Bcdin3d	BCDIN3 domain containing	1.06997	-1.06717	0.476847	0.493749	0.927079	0.822218
6.16205	5.62506	5.8131	6.28247	6.14309	5.90454	6.11145	6.14192	5.89391	6.5657	6.20182	5.6316	6.11882	5.93316	6.44013	Bche	butyrylcholinesterase	1.08549	1.04243	0.50665	0.735159	0.932108	0.924102
9.04112	9.12033	8.92161	8.96656	8.78757	8.81528	8.89397	8.72705	8.90002	8.73681	8.95496	8.86424	8.90135	8.90052	8.76201	Bckdha	branched chain ketoacid dehydrogenase E1, alpha polypeptide	-1.11174	-1.06498	0.0982515	0.311344	0.758444	0.709155
7.52408	7.19403	7.83817	7.52408	7.70594	7.52408	7.74075	7.74446	7.81646	7.79632	7.53926	7.0865	7.44065	7.07394	7.52253	Bckdhb	branched chain keto acid dehydrogenase E1, beta polypeptide	1.12284	-1.16852	0.232624	0.115227	0.859333	0.503514
8.59839	8.79233	8.77369	8.57506	8.68416	8.62975	8.69269	8.81874	8.73853	8.63869	8.61921	8.41218	8.60216	8.4394	8.6719	Bckdk	branched chain ketoacid dehydrogenase kinase	1.01322	-1.09867	0.831543	0.141791	0.982611	0.543506
6.92821	7.11787	7.2305	7.1111	7.08131	6.95614	7.246	7.07498	7.26574	7.35232	7.07192	6.71036	6.96932	6.66523	7.013	Bcl10	B-cell CLL/lymphoma 10	1.06086	-1.15495	0.452071	0.0792959	0.92068	0.440086
4.48771	4.85904	4.32041	4.61684	4.17302	4.52987	5.45428	5.39745	4.35093	3.87723	4.57212	5.03578	4.61684	4.98977	4.11348	Bcl11a	B-cell CLL/lymphoma 11A (zinc finger protein)	1.17328	1.12833	0.418896	0.539438	0.915867	0.846008
4.49757	4.7161	4.08967	4.93906	4.09968	4.5169	5.13612	5.13849	4.7161	3.91054	4.6574	5.07768	4.86717	4.95048	4.58927	Bcl11b	B-cell CLL/lymphoma 11B (zinc finger protein)	1.16088	1.28341	0.358198	0.133675	0.903309	0.531778
5.78287	5.34803	6.36373	5.5351	6.32887	5.96023	5.20885	5.71325	6.24168	6.30033	6.1204	5.78517	6.07416	5.7532	6.27915	Bcl2	B-cell CLL/lymphoma 2	1.00915	1.09482	0.955467	0.580761	0.996002	0.863714
5.1542	4.90361	5.29234	5.37239	5.2308	5.24527	5.28707	5.25231	5.19545	5.61392	5.2092	5.12966	5.21817	5.2264	5.6089	Bcl2a1	BCL2-related protein A1	1.09288	1.06275	0.30858	0.481309	0.888186	0.816765
3.23154	3.33078	3.95445	3.53964	3.91411	3.07997	4.06766	3.94134	2.95693	3.3745	3.26745	3.35177	3.2476	3.50089	4.12333	Bcl2l1	Bcl2-like 1	-1.07924	-1.06873	0.651231	0.69333	0.957839	0.910012
4.06646	4.1482	4.10755	4.36512	4.00913	4.02218	4.20468	4.37616	4.02758	3.71938	4.40861	4.26705	4.1482	4.23333	4.03651	Bcl2l10	BCL2-like 10 (apoptosis facilitator)	-1.0492	1.05661	0.579064	0.52542	0.945266	0.838665
5.39275	4.51233	4.49373	4.7857	4.84295	5.09935	5.04339	5.1259	5.32194	5.24099	5.10313	4.78007	5.25763	4.63204	4.91464	Bcl2l11	BCL2-like 11 (apoptosis facilitator)	1.28416	1.09582	0.0429191	0.431115	0.658105	0.78829
5.95454	6.01888	5.98663	5.9916	5.69094	6.18069	6.10492	6.15036	5.61784	5.85135	5.90301	5.98663	5.33492	5.84229	6.02068	Bcl2l12	BCL2-like 12 (proline rich)	1.03707	-1.07999	0.72178	0.454931	0.971458	0.802196
6.91433	6.70168	6.9428	7.09219	7.22017	7.00397	7.16044	7.03852	7.19295	7.15206	6.75865	6.35743	6.85574	6.06339	6.84416	Bcl2l13	BCL2-like 13 (apoptosis facilitator)	1.09836	-1.31801	0.381245	0.0179885	0.908769	0.250821
4.18934	4.5984	3.81015	4.47279	4.65728	4.25689	5.04791	4.77326	4.49327	4.08892	4.27053	4.58211	4.49327	4.60299	4.31308	Bcl2l14	Bcl2-like 14 (apoptosis facilitator)	1.13797	1.07684	0.340978	0.581537	0.899801	0.864149
4.27417	4.15634	4.12156	4.29269	3.89418	4.30819	4.45333	4.28685	4.15744	4.25807	4.19873	4.18753	4.53719	4.21839	3.52574	Bcl2l15	BCL2-like 15	1.10572	-1.00994	0.354507	0.926331	0.903184	0.984271
6.33011	6.29871	6.45985	5.89151	6.17249	6.10224	6.73401	7.01708	6.43099	6.34883	6.30463	6.1989	6.09235	6.28127	5.64994	Bcl2l2	Bcl2-like 2	1.22782	-1.0906	0.110864	0.485066	0.774766	0.818111
6.67244	6.51327	6.49838	6.76434	6.68098	6.64299	7.25749	7.19015	6.77614	6.36424	6.14925	6.06871	5.9756	6.25933	6.22801	Bcl3	B-cell CLL/lymphoma 3	1.16499	-1.40415	0.162271	0.00519122	0.817257	0.144207
6.51611	5.99414	5.99183	6.4423	6.81998	5.94821	6.65066	6.45265	6.0984	6.1454	6.27537	6.52711	6.804	6.30794	6.38613	Bcl6	B-cell CLL/lymphoma 6	-1.06718	1.07716	0.606498	0.556512	0.950618	0.853393
6.07995	5.72901	5.92064	6.2504	5.97671	5.41351	5.83846	5.97658	5.59683	5.72901	5.54982	5.37875	5.83551	5.24236	5.35091	Bcl6b	B-cell CLL/lymphoma 6, member B	-1.21458	-1.43383	0.0613653	0.00193328	0.704232	0.0893229
8.17725	8.04309	7.99159	7.77794	7.67343	8.36218	7.90935	7.80418	7.87744	7.88548	7.87953	7.94986	7.8383	7.97834	7.97243	Bcl7b	B-cell CLL/lymphoma 7B	1.0246	-1.00623	0.776628	0.942095	0.977238	0.988269
5.37146	5.23634	5.3408	5.38524	5.49334	5.59704	5.72953	5.60936	5.58964	5.30732	5.34105	5.04229	5.11011	4.73301	5.22677	Bcl7c	B-cell CLL/lymphoma 7C	1.14961	-1.20982	0.106031	0.0328952	0.769165	0.32038
6.93117	6.73307	6.69791	6.77266	6.74576	6.62166	6.67327	6.75455	6.6817	6.60022	6.6817	6.62144	6.67216	6.48845	6.38512	Bcl9	B-cell CLL/lymphoma 9	-1.0791	-1.15376	0.226443	0.0316234	0.855165	0.31516
7.37683	7.53277	7.16647	7.54454	7.00953	7.37758	7.7317	7.5932	7.38016	7.32343	7.16257	7.41928	7.18944	7.26626	7.34171	Bcl9l	B-cell CLL/lymphoma 9-like	1.11356	-1.03539	0.221515	0.685867	0.854298	0.906935
9.00425	8.88992	9.17053	9.24668	9.17328	8.95743	9.04744	9.16733	9.22282	9.12997	9.1643	8.95614	9.08514	9.02296	9.04337	Bclaf1	BCL2-associated transcription factor 1	1.00561	-1.02993	0.931888	0.653131	0.993783	0.892673
4.15452	4.21268	4.02675	4.26873	4.7266	4.26873	4.45821	4.31175	4.23598	4.04693	4.19013	4.53399	4.60263	4.18	4.71608	Bcmo1	beta-carotene 15,15-monooxygenase 1	-1.00943	1.1225	0.926601	0.266586	0.993591	0.675729
8.96592	9.05833	9.21935	9.07132	9.0893	8.8205	9.07719	9.07551	8.9807	8.90095	9.19507	8.69376	8.96592	8.69046	8.79196	Bco2	beta-carotene oxygenase 2	-1.07913	-1.15942	0.325092	0.0668073	0.89412	0.411453
7.63101	7.46721	7.56277	7.33447	7.47305	7.4277	7.68023	7.49154	7.60366	7.65946	7.65055	7.40696	7.34173	7.21443	7.48161	Bcor	BCL6 co-repressor	1.05615	-1.0531	0.442079	0.466153	0.918855	0.808773
6.35772	6.40671	6.49206	6.07395	6.42329	6.30917	6.77597	6.47752	6.61264	6.4105	6.55062	6.28545	6.18011	5.99555	6.24966	Bcorl1	BCL6 co-repressor-like 1	1.12227	-1.07064	0.196529	0.436353	0.84425	0.79185
7.14092	6.67569	6.97018	6.96164	7.04392	7.01581	7.47174	7.43677	7.28004	6.89943	6.92536	6.60996	6.58925	6.33771	6.9775	Bcr	breakpoint cluster region	1.19938	-1.20624	0.0977063	0.0885161	0.757542	0.457105
6.83234	6.15547	6.76271	6.6966	6.6278	6.57937	6.67254	6.65649	6.83286	6.60695	6.68637	6.30424	6.83135	6.17943	6.14326	Bcs1l	BC1 (ubiquinol-cytochrome c reductase) synthesis-like	1.03861	-1.13765	0.726629	0.244013	0.972616	0.652879
8.17588	7.86436	7.89598	8.25816	8.08999	8.20007	8.2036	8.22287	8.28124	8.18395	7.98228	8.08208	8.06959	7.88018	7.82783	Bdh1	3-hydroxybutyrate dehydrogenase, type 1	1.11843	-1.06325	0.113329	0.371386	0.778042	0.749452
5.99538	5.77233	5.85874	5.97457	5.97751	5.83139	5.84201	5.80922	6.07774	5.80922	5.2663	5.8439	5.80922	5.34851	5.38668	Bdh2	3-hydroxybutyrate dehydrogenase, type 2	-1.02939	-1.30567	0.737039	0.00659747	0.973733	0.162147
4.61561	4.1099	3.93525	4.5212	4.31609	4.37613	4.5823	4.52892	4.02619	4.32444	4.47325	4.28923	4.3275	4.6211	4.34516	Bdkrb1	bradykinin receptor B1	1.04825	1.08045	0.638153	0.442852	0.956521	0.79532
5.31433	4.92978	4.94642	5.52988	5.39128	5.35848	5.747	5.92257	5.08414	5.40122	5.37596	5.40624	5.0371	5.27797	4.6631	Bdkrb2	bradykinin receptor B2	1.21448	-1.04991	0.150936	0.709771	0.811997	0.915413
4.55222	4.53516	4.68568	4.56493	4.54391	4.65128	4.95521	5.11394	4.29686	4.24103	4.43768	4.48567	4.27375	4.59382	4.44356	Bdnf	brain-derived neurotrophic factor	1.05357	-1.0939	0.621901	0.400096	0.95388	0.7678
7.08574	6.65048	6.90597	7.00038	7.13278	6.71003	6.8825	7.13488	7.13337	7.2483	6.68849	6.17056	6.53324	6.06122	6.79961	Bdp1	B double prime 1, subunit of RNA polymerase III transcription initiation factor IIIB	1.04735	-1.41858	0.676626	0.00577656	0.961188	0.151575
7.24493	7.46239	7.1306	6.86099	6.97626	6.86368	7.61427	7.56307	7.4851	7.35676	6.91355	6.2161	6.30094	6.83355	6.7254	Bean1	brain expressed, associated with NEDD4, 1	1.18226	-1.45108	0.189812	0.00802615	0.840031	0.176513
7.73899	7.33936	7.81499	7.55582	7.76605	7.7496	7.70369	7.61244	7.6978	7.63395	7.63343	7.45236	7.50326	7.18375	7.58398	Becn1	beclin 1, autophagy related	1.02559	-1.12638	0.746451	0.141664	0.973845	0.543441
5.45147	5.69782	5.59095	5.30193	5.59095	5.4321	5.59095	5.59866	5.61818	5.4034	5.86083	5.71901	5.62863	5.55099	5.26584	Begain	brain-enriched guanylate kinase-associated	1.00141	1.05587	0.986209	0.508377	0.998978	0.830299
5.25712	5.42031	4.66395	5.53028	5.38444	5.55756	5.92277	5.88625	5.86249	5.02142	5.4715	5.4715	5.29513	5.29437	5.17365	Bend3	BEN domain containing 3	1.31848	1.06438	0.0476455	0.633531	0.678027	0.885293
5.21938	5.28814	5.30972	5.33065	5.28814	5.35089	5.41088	5.41282	5.42536	5.15766	5.27249	5.28967	5.14085	5.21213	5.13623	Bend4	BEN domain containing 4	1.04559	-1.05477	0.441754	0.359554	0.918855	0.741441
5.4057	5.49857	5.75294	5.93939	5.49795	5.43445	5.69046	5.86976	5.49795	5.49283	5.536	5.53611	5.40757	5.34958	4.43395	Bend5	BEN domain containing 5	-1.01524	-1.28901	0.910233	0.0734079	0.992887	0.427078
5.48009	5.69562	5.76192	6.10176	5.87439	5.44615	6.21223	6.09466	5.39377	5.61723	5.48687	5.87454	5.18788	5.4123	5.66053	Bend6	BEN domain containing 6	-1.02098	-1.1961	0.870119	0.171879	0.988027	0.58031
6.0692	6.02573	6.04714	5.93637	6.23866	6.09901	6.17824	6.27724	6.4076	6.13442	5.97535	6.01837	6.37955	5.85875	5.88236	Bend7	BEN domain containing 7	1.1141	-1.0285	0.178374	0.718592	0.831783	0.918456
4.10252	4.5097	4.76176	4.59081	4.38247	3.88539	4.99666	5.05057	4.53973	4.51899	4.4499	4.53627	4.6112	4.42066	4.21182	Best1	bestrophin 1	1.09339	-1.01641	0.512752	0.904333	0.932668	0.977251
3.23931	3.53147	3.46656	3.53147	3.73807	3.53147	3.42385	3.53147	3.47369	3.53147	3.38304	3.51453	3.68423	3.53147	3.57505	Best2	bestrophin 2	-1.00207	1.02547	0.975912	0.714385	0.99828	0.916693
4.16306	4.76281	4.7221	4.9063	3.88096	4.37213	5.08364	4.95423	4.32945	4.234	4.46902	4.3182	4.54613	4.89666	4.6563	Best3	bestrophin 3	1.07747	1.06453	0.625796	0.6824	0.955042	0.905459
4.33704	4.11771	4.16952	4.4558	4.48943	4.26659	4.52496	4.75621	4.44612	3.8367	4.38538	4.36999	4.08602	4.24857	4.99971	Best4	bestrophin 4	1.03686	1.07478	0.7774	0.574789	0.977238	0.860572
7.47343	7.13117	7.89218	7.53261	7.99001	7.43593	7.49162	7.46584	7.67001	7.76365	7.59673	7.14464	7.72616	6.88387	7.77032	Bet1	Bet1 golgi vesicular membrane trafficking protein	-1.02702	-1.13252	0.841423	0.357138	0.983021	0.740412
8.24435	8.29712	8.61258	8.04166	8.31808	8.40676	7.96124	7.99571	8.28028	8.78872	8.43799	7.84881	8.04359	8.09573	8.48056	Bet1l	Bet1 golgi vesicular membrane trafficking protein-like	-1.0113	-1.0878	0.925357	0.486488	0.993591	0.818897
4.01531	3.87664	4.04245	4.06436	3.68755	4.23124	4.18947	4.31259	4.04245	3.76813	3.77804	4.15085	4.0598	4.07807	3.76847	Bex1	brain expressed, X-linked 1	1.12624	1.02086	0.188996	0.814389	0.840031	0.95003
3.87266	3.61817	4.11151	4.13944	4.10625	3.84518	4.27816	4.56845	4.17495	4.18603	3.98431	3.92126	3.94694	3.8097	4.50579	Bex2	brain expressed X-linked 2	1.18177	1.04536	0.14748	0.690743	0.811651	0.908552
4.20051	3.8896	4.7574	4.26237	4.49892	4.21547	4.28897	4.23241	4.32242	4.8765	4.36909	3.98864	4.37605	3.86748	4.06527	Bex4	brain expressed, X-linked 4	1.04637	-1.13954	0.709503	0.291099	0.96862	0.695119
8.82841	8.53535	8.54515	8.8942	8.82994	8.40921	8.76052	8.78522	8.84057	8.67582	8.94521	8.56896	8.77896	8.62664	8.8359	Bfar	bifunctional apoptosis regulator	-1.02267	1.01714	0.782965	0.834468	0.978182	0.95658
4.49237	4.52056	4.40568	4.82648	4.826	4.46741	4.72868	5.09146	4.40317	4.43379	4.29037	4.57108	4.15756	4.66604	4.38348	Bfsp1	beaded filament structural protein 1, filensin	1.00743	-1.14911	0.943884	0.199105	0.99441	0.609203
4.76461	5.0519	4.05278	4.85056	4.3749	4.66524	5.09932	5.0778	4.46866	4.63673	4.54478	4.9869	4.89931	4.66524	4.15968	Bfsp2	beaded filament structural protein 2, phakinin	1.12553	1.02259	0.415783	0.876475	0.915179	0.970336
5.46986	5.82488	5.42333	6.00444	5.18792	5.71528	6.33821	6.37974	5.43483	4.93376	5.70771	6.20918	5.93072	6.31739	5.62143	Bglap	bone gamma-carboxyglutamate (gla) protein	1.13153	1.29702	0.49822	0.164674	0.930226	0.573246
8.9471	8.85901	8.77103	8.83751	8.66023	9.06265	9.31681	9.18902	9.32539	8.95983	8.77806	9.00262	8.88629	8.94439	8.98497	Bgn	biglycan	1.27966	1.07496	0.00223237	0.298011	0.262976	0.698804
5.12425	5.58034	5.33482	5.47696	5.0203	5.35284	5.74754	5.81774	5.23309	5.30941	5.55206	5.5038	5.6197	5.53318	5.49386	Bhlha15	basic helix-loop-helix family, member a15	1.13665	1.17543	0.193422	0.106312	0.843017	0.488496
5.72876	5.91371	4.86244	5.54493	5.42918	5.89723	5.95708	5.94068	5.63336	5.04305	5.48002	5.98527	5.22765	5.89811	5.25601	Bhlha9	basic helix-loop-helix family, member a9	1.14749	1.05235	0.392611	0.748588	0.91047	0.929301
6.56109	6.01105	6.69275	6.86448	6.82101	6.5194	6.73347	6.62127	6.55822	6.71564	6.5248	5.93259	6.41886	5.96048	6.34444	Bhlhb9	basic helix-loop-helix domain containing, class B, 9	1.02778	-1.27796	0.809808	0.0444676	0.980846	0.356925
5.17624	4.97675	4.80085	4.95984	4.75078	5.10242	5.34892	5.48233	4.98584	5.04466	4.6439	4.93117	4.85249	5.13796	5.02237	Bhlhe22	basic helix-loop-helix family, member e22	1.19743	-1.01067	0.058132	0.905425	0.699289	0.977647
4.18642	5.00445	4.17693	5.00576	4.07254	4.15692	5.12743	5.25429	3.9279	4.25142	4.67601	5.03402	4.69601	4.96688	4.03513	Bhlhe23	basic helix-loop-helix family, member e23	1.03841	1.14265	0.853539	0.516417	0.98548	0.834119
8.65905	8.68456	8.73571	8.28267	8.51235	8.75878	9.30017	9.26434	9.22034	8.94777	8.30688	8.33144	8.30476	8.51026	8.36895	Bhlhe40	basic helix-loop-helix family, member e40	1.43735	-1.15702	0.000624371	0.104099	0.170933	0.484792
5.27751	5.23159	5.01179	5.47318	5.20558	5.74276	6.06073	6.0455	5.33231	5.69792	5.04139	5.30921	4.78785	5.4334	5.03443	Bhlhe41	basic helix-loop-helix family, member e41	1.44986	-1.08574	0.00341226	0.454034	0.315019	0.801628
6.2003	5.48536	6.00765	5.58107	6.07936	5.93483	5.82796	5.9662	5.49294	5.6398	6.51701	6.00765	6.43669	6.53498	7.25332	Bhmt	betaine-homocysteine S-methyltransferase	-1.07059	1.60123	0.633917	0.00433002	0.955622	0.131823
4.84815	5.24966	4.36113	5.18053	4.80906	5.0577	5.04712	4.84815	4.71496	4.23061	4.80566	5.23068	4.69972	5.27797	4.09624	Bhmt2	betaine-homocysteine S-methyltransferase 2	-1.07923	-1.04801	0.644346	0.775978	0.9571	0.937114
6.15496	6.12591	6.17211	6.13067	6.22237	6.34912	6.34346	6.32606	6.17961	6.34422	6.26084	5.70059	5.95599	6.18119	5.85132	Bicc1	BicC family RNA binding protein 1	1.10749	-1.12601	0.180057	0.122945	0.832364	0.517448
5.82257	5.97089	5.6917	6.08147	5.71813	5.79719	6.47376	6.22139	5.8022	5.75854	5.83783	5.83754	5.83783	5.81753	5.48187	Bicd1	bicaudal D homolog 1 (Drosophila)	1.11239	-1.06765	0.306721	0.525341	0.887695	0.838665
6.62853	6.54325	6.64656	6.64656	7.01992	6.64656	6.95531	6.99868	6.9568	6.74582	6.45726	6.41137	6.74207	6.23116	6.19402	Bicd2	bicaudal D homolog 2 (Drosophila)	1.12013	-1.22246	0.213399	0.0361518	0.851994	0.330895
6.00519	5.72936	5.69801	5.65567	5.64379	5.83958	5.97076	6.05415	5.55582	5.51521	5.40628	5.68554	5.68234	5.565	5.39081	Bid	BH3 interacting domain death agonist	1.02861	-1.14902	0.747061	0.126538	0.974217	0.52264
5.99298	5.8293	5.59786	5.51422	5.77995	6.05025	5.90694	5.85489	5.7283	5.56015	6.06598	5.96706	6.12616	6.02524	5.52667	Bik	BCL2-interacting killer (apoptosis-inducing)	1.055	1.14819	0.575116	0.159836	0.944243	0.566654
7.81733	7.95594	7.91881	7.99699	7.80048	8.01213	8.30897	8.19781	8.09195	7.90935	7.76919	7.66263	7.74134	7.46045	7.63315	Bin1	bridging integrator 1	1.15359	-1.18473	0.0515433	0.0240345	0.691107	0.282255
5.15319	5.24612	4.80841	5.50004	4.80237	4.93993	5.27175	5.46579	5.18366	4.74598	5.11133	5.59598	4.85364	5.31531	4.87327	Bin2	bridging integrator 2	1.01353	1.03374	0.916384	0.795693	0.993393	0.944064
4.43495	4.63439	4.41801	4.30194	4.53087	4.3691	4.82822	4.80355	4.13239	4.8718	4.27746	4.69163	4.4165	4.6023	4.48241	Bin2a	beta-galactosidase-like protein	1.0996	1.02103	0.355883	0.837395	0.903184	0.957451
7.76709	7.69468	7.79308	7.53938	7.93201	7.97956	7.80907	7.68826	7.70836	7.88234	7.64133	7.28737	7.40417	7.08039	7.77362	Bin3	bridging integrator 3	1.04846	-1.23788	0.602426	0.0298109	0.950097	0.306871
7.37441	7.19156	7.55156	7.52173	7.66444	7.43847	7.77261	7.7606	7.94163	7.85213	7.10071	6.79207	7.04212	6.80603	7.14017	Birc2	baculoviral IAP repeat-containing 2	1.22463	-1.39912	0.0299624	0.00122051	0.607276	0.0708037
5.98626	5.4665	5.53197	5.69267	5.6908	5.36015	5.68166	5.83329	5.6534	5.04412	5.67252	5.2095	5.462	5.37145	5.75251	Birc3	baculoviral IAP repeat-containing 3	-1.1166	-1.13292	0.325823	0.268374	0.89443	0.676663
5.04664	5.33764	4.95445	5.37723	4.80939	5.11442	5.51995	5.49024	4.70758	4.85825	5.15339	5.47375	5.27896	5.16758	5.00016	Birc5	baculoviral IAP repeat-containing 5	1.02315	1.079	0.847498	0.525466	0.984236	0.838665
9.33988	9.28514	9.43196	9.34494	9.39317	9.34148	9.35026	9.3291	9.44183	9.38417	9.3726	9.17617	9.34494	9.16841	9.34494	Birc6	baculoviral IAP repeat-containing 6	1.0072	-1.05527	0.896964	0.339131	0.990081	0.727184
4.5833	4.44682	4.42839	4.48396	4.41893	4.63495	4.66691	4.76947	4.27541	4.06419	4.41045	4.37085	4.00888	4.67316	4.25393	Birc7	baculoviral IAP repeat-containing 7	1.00689	-1.0934	0.946103	0.385446	0.994604	0.757735
7.25962	7.29675	7.43593	7.21295	7.14318	7.59472	7.47925	7.36126	7.55398	7.26872	7.2849	6.9879	7.13602	6.92952	6.96844	Blcap	bladder cancer associated protein	1.13438	-1.15535	0.0902006	0.0556802	0.746077	0.385281
7.77211	7.70742	7.64882	7.5	7.73189	7.76863	7.53151	7.21659	7.62668	7.65387	7.9357	7.6137	7.93717	7.51711	7.72671	Bles03	basophilic leukemia expressed protein BLES03	-1.08117	1.05265	0.360082	0.544071	0.903406	0.847342
5.06849	5.06919	5.51807	5.00508	4.68287	5.00508	5.00347	4.75357	4.83704	5.54005	4.94195	5.06078	4.6136	5.39481	4.65366	Blk	B lymphoid tyrosine kinase	-1.02875	-1.09869	0.829621	0.478391	0.98247	0.815987
5.32403	5.54868	5.48727	5.7541	5.27025	5.23327	5.48223	5.40468	5.26458	5.38902	5.3262	5.50887	5.48475	5.41915	5.18684	Blm	Bloom syndrome, RecQ helicase-like	-1.08833	-1.06563	0.272243	0.405477	0.875381	0.772482
6.69596	6.63137	6.60195	6.49064	6.68952	6.59783	6.68623	6.69905	7.0055	6.63019	6.61693	6.20933	6.59783	6.22953	6.50873	Blmh	bleomycin hydrolase	1.07316	-1.1403	0.373306	0.108538	0.906546	0.492259
5.22545	5.36534	5.28118	5.47265	4.73919	5.01688	5.55	5.58686	5.18854	5.38517	5.08863	4.97141	5.11118	4.92885	5.17993	Blnk	B-cell linker	1.09333	-1.11788	0.382112	0.278451	0.908769	0.685248
9.0884	9.15392	8.83129	9.06286	8.68955	9.27406	9.2956	9.39285	8.8368	8.64089	8.71174	8.95314	8.59093	8.89406	8.50848	Bloc1s1	biogenesis of lysosomal organelles complex-1, subunit 1	1.08887	-1.17571	0.440823	0.152978	0.918855	0.558075
7.91639	7.20428	7.8319	7.73253	8.0448	7.44072	7.87558	7.71152	7.96472	8.02734	8.3637	7.98858	8.18363	7.65465	8.17423	Bloc1s2	biogenesis of lysosomal organelles complex-1, subunit 2	1.04102	1.25438	0.739432	0.0753639	0.973733	0.431921
6.98151	6.08402	6.36618	6.11186	6.26686	6.69799	6.22902	6.23512	6.32022	6.55627	6.27495	6.06994	6.38008	5.82999	5.94066	Bloc1s3	biogenesis of lysosomal organelles complex-1, subunit 3	1.03214	-1.19994	0.792164	0.143	0.978897	0.544074
5.67297	5.46032	5.7695	5.73339	5.59762	5.55845	5.77883	5.9285	5.85973	5.33546	5.60557	5.75426	5.35666	5.39558	5.49967	Bloc1s4	biogenesis of lysosomal organelles complex-1, subunit 4, cappuccino	1.03199	-1.09007	0.718047	0.329591	0.970532	0.721305
7.67212	7.54364	7.69147	7.62717	7.85397	7.75605	7.9069	7.76303	7.60244	7.82441	7.66249	7.40677	7.23237	7.37667	7.72906	Bloc1s5	biogenesis of lysosomal organelles complex-1, subunit 5, muted	1.06651	-1.14568	0.407087	0.0917048	0.911294	0.462599
6.97401	6.58478	6.90088	6.96196	7.03567	6.8322	6.91854	6.84953	6.55179	6.81528	6.54886	6.77214	6.48198	6.59875	6.47616	Bloc1s6	biogenesis of lysosomal organelles complex-1, subunit 6, pallidin	-1.07028	-1.24477	0.377131	0.0102473	0.908089	0.198062
6.68733	6.03402	6.6806	6.3933	6.94905	6.95328	6.88885	6.73798	7.28486	7.13603	6.73455	6.18346	6.61066	5.8798	6.36124	Blvra	biliverdin reductase A	1.36731	-1.14466	0.0285181	0.312035	0.603339	0.709946
8.11199	7.77971	8.03949	7.82563	7.98475	7.77035	7.84682	7.86871	8.04488	7.85383	7.88794	7.97594	7.87765	7.54234	7.68175	Blvrb	biliverdin reductase B (flavin reductase (NADPH))	-1.05073	-1.11357	0.508253	0.161338	0.932265	0.568887
6.82025	6.58969	7.02941	6.92948	6.8518	6.60512	6.57016	6.70141	6.87196	7.10064	6.56449	6.31294	6.48119	6.23181	6.91056	Blzf1	basic leucine zipper nuclear factor 1	-1.05283	-1.26921	0.606691	0.0278204	0.950618	0.298325
6.60022	6.67818	6.76083	6.75778	6.88039	6.28767	6.49293	6.39814	6.19289	6.26572	6.56391	6.44992	6.36168	6.45941	6.32123	Bmf	Bcl2 modifying factor	-1.32685	-1.23478	0.000406452	0.00420775	0.149107	0.130162
8.05721	7.82947	8.13465	7.91163	8.28365	7.8947	8.01499	7.97236	8.17643	8.12258	7.76462	7.2552	7.85094	7.23152	7.87938	Bmi1	Bmi1 polycomb ring finger oncogene	-1.00494	-1.36319	0.961157	0.00711515	0.996496	0.168527
6.55259	6.92196	7.1746	6.894	6.7921	7.01657	7.30546	7.15656	6.91439	7.37933	6.91142	6.64066	6.83855	6.88218	6.36151	Bmp1	bone morphogenetic protein 1	1.22045	-1.10205	0.0577656	0.332215	0.699289	0.722553
4.40558	4.70722	4.3831	4.73033	4.10745	4.32611	4.79479	4.94624	4.34321	4.20875	4.53189	4.80935	4.3296	4.66772	4.42135	Bmp10	bone morphogenetic protein 10	1.04036	1.06087	0.73223	0.610252	0.973595	0.874814
4.27072	4.51093	4.49814	4.39279	4.23364	4.36686	4.93132	4.84197	4.28131	4.64056	4.53437	4.7803	4.32358	4.67007	4.5785	Bmp15	bone morphogenetic protein 15	1.17378	1.14561	0.105521	0.164546	0.769165	0.572929
6.34818	5.43067	5.95731	6.08623	6.16395	6.16944	6.06451	6.07251	6.06287	5.9404	6.29577	5.84373	5.96772	6.05387	6.41832	Bmp2	bone morphogenetic protein 2	1.04585	1.08569	0.68237	0.455967	0.961998	0.802841
7.43661	7.13882	7.484	7.47233	7.51357	7.63673	8.2045	8.21631	8.14157	7.63986	7.50759	7.31075	7.47663	7.079	7.45489	Bmp2k	BMP-2 inducible kinase	1.47297	-1.03046	0.00130873	0.764401	0.219889	0.93321
5.89091	5.13461	5.34844	5.04369	5.24034	5.2898	5.83571	5.70739	6.14554	5.50702	5.20484	5.1324	5.33905	4.87063	5.20239	Bmp3	bone morphogenetic protein 3	1.28832	-1.13425	0.0547029	0.316622	0.696931	0.712733
4.18822	4.37486	4.99774	4.33501	4.54545	3.96365	4.50511	4.58504	4.23961	4.63052	4.37486	4.0123	4.28052	4.28961	4.49321	Bmp4	bone morphogenetic protein 4	-1.07435	-1.14723	0.535321	0.243088	0.93674	0.6516
5.29551	4.85672	5.3045	5.19206	5.72138	4.96654	5.31525	5.12948	5.15726	5.01299	4.9857	4.81818	5.33047	4.80893	5.31808	Bmp5	bone morphogenetic protein 5	-1.11553	-1.16616	0.322812	0.171121	0.893988	0.579327
6.16583	5.72319	5.72148	5.95958	5.9959	6.24503	6.23876	6.20849	6.15457	5.82257	6.04453	6.18626	6.11702	5.98038	6.28997	Bmp6	bone morphogenetic protein 6	1.16529	1.15704	0.0753691	0.088485	0.725271	0.457105
5.06345	5.21406	5.17206	5.28572	5.10822	5.34773	5.8997	5.65865	5.61711	4.74186	5.40914	5.30299	5.54973	5.24592	5.38267	Bmp7	bone morphogenetic protein 7	1.21783	1.1562	0.108125	0.227512	0.772692	0.637205
5.88308	5.63041	5.8317	5.62063	4.51027	5.73705	5.51223	5.41654	5.44467	5.72368	5.48569	5.63041	5.63041	6.09397	5.41424	Bmp8a	bone morphogenetic protein 8a	1.05089	1.11398	0.748919	0.48924	0.974217	0.819758
4.58903	5.07844	5.34889	5.5491	4.71891	4.92665	5.65558	5.3971	4.80846	4.59687	4.5989	4.95407	4.79686	5.07844	4.5957	Bmp8b	bone morphogenetic protein 8b	1.014	-1.19092	0.92775	0.264583	0.993591	0.673812
4.25077	4.06949	3.84487	4.2282	4.06756	4.07102	4.1762	4.54543	4.13652	3.96567	4.39553	4.10045	4.19334	4.43574	4.27168	Bmper	BMP-binding endothelial regulator	1.062	1.13853	0.483271	0.141877	0.929468	0.543506
9.16808	9.2905	9.38664	9.14992	9.29944	9.2769	8.96002	8.97164	9.10241	9.41859	9.26387	8.87995	9.14145	8.94661	9.27623	Bmpr1a	bone morphogenetic protein receptor, type IA	-1.08148	-1.11519	0.342851	0.192842	0.900727	0.602792
4.48873	4.4712	4.51755	4.69685	4.34422	4.47649	5.06611	5.21371	4.34002	4.46553	4.13688	4.51066	4.31857	4.79982	4.65379	Bmpr1b	bone morphogenetic protein receptor, type IB	1.15562	-1.0138	0.250287	0.911306	0.867332	0.979527
9.70414	9.451	9.8944	9.59391	9.66822	9.37821	9.61991	9.60727	9.70115	9.68222	9.74831	9.40873	9.57151	9.41316	9.6922	Bmpr2	bone morphogenetic protein receptor, type II (serine/threonine kinase)	-1.04578	-1.06848	0.55952	0.391142	0.941402	0.761973
6.48883	6.40403	6.63875	6.39831	6.86139	6.46927	6.57668	6.51774	6.57458	6.6363	6.47771	6.28192	6.42624	6.22818	6.42551	Bms1	BMS1 ribosome biogenesis factor	-1.00232	-1.14104	0.974058	0.0797802	0.997983	0.441009
3.59699	3.83437	3.99803	3.82924	4.00068	3.6524	4.05994	4.07775	3.86617	4.09553	3.92618	3.89311	3.73792	3.91426	3.71228	Bmx	BMX non-receptor tyrosine kinase	1.07066	-1.01053	0.391403	0.894098	0.91047	0.975387
7.82681	7.77887	7.36314	7.73931	7.30708	7.95564	7.80534	7.96337	7.44775	7.11122	7.59705	7.82587	7.48803	7.71665	7.41928	Bmyc	brain expressed myelocytomatosis oncogene	1.03787	1.0044	0.755242	0.970576	0.974776	0.995361
3.76099	3.95409	3.64002	4.1742	4.00766	3.95409	4.13572	4.23446	3.6825	3.79461	3.86391	3.95409	4.02819	4.36982	3.95409	Bnc1	basonuclin 1	1.03734	1.09174	0.706341	0.37234	0.96799	0.750175
4.98792	4.69271	5.01486	4.70346	4.9923	5.1802	4.90147	4.67709	4.76431	4.70759	4.93674	4.94542	4.33836	4.79973	5.08553	Bnc2	basonuclin 2	-1.02251	-1.04037	0.826732	0.697691	0.98247	0.911723
7.11952	7.04334	7.11813	7.382	6.99654	7.15612	7.56725	7.43666	7.14465	7.07729	7.08646	7.11776	6.90167	7.04569	7.00353	Bnip1	BCL2/adenovirus E1B interacting protein 1	1.10534	-1.07243	0.216021	0.3814	0.852944	0.755285
7.69242	7.55404	7.85003	7.77324	7.94698	7.61925	7.71537	7.6693	7.88831	7.78277	7.84013	7.6063	7.64417	7.24962	7.64907	Bnip2	BCL2/adenovirus E1B interacting protein 2	-1.01984	-1.12154	0.807352	0.167844	0.980361	0.575927
10.3096	9.76447	9.80175	9.83457	9.83457	9.79593	9.85397	9.87338	9.82694	9.67627	9.93256	9.69887	9.845	9.74099	9.83392	Bnip3	BCL2/adenovirus E1B interacting protein 3	-1.07451	-1.07082	0.349524	0.372433	0.902017	0.750175
8.1517	7.73763	8.12619	8.20062	8.35852	8.1595	8.37177	8.24753	8.39846	8.36897	8.3659	7.92121	8.34081	8.07997	8.08645	Bnip3l	BCL2/adenovirus E1B interacting protein 3-like	1.14418	1.03092	0.134572	0.725612	0.804368	0.921434
4.85818	5.10974	4.83288	5.15899	5.10974	4.98134	5.43873	5.38012	5.10974	4.90649	5.03004	4.9614	5.15627	5.10974	4.93118	Bnipl	BCL2/adenovirus E1B 19kD interacting protein like	1.10909	1.01665	0.227189	0.843556	0.856041	0.959201
6.47702	6.47531	6.49409	6.78471	6.53579	6.61535	6.81902	6.91585	6.55977	6.47583	6.62695	6.35697	6.55154	6.30392	6.3791	Boc	BOC cell adhesion associated, oncogene regulated	1.08959	-1.07899	0.276823	0.33315	0.875633	0.723385
6.29947	6.26721	5.99581	6.69161	6.54428	6.33189	7.20606	6.90433	6.601	6.11682	6.20348	6.29311	5.95168	6.04751	5.91284	Bod1	biorientation of chromosomes in cell division 1	1.20777	-1.21247	0.167686	0.159644	0.821356	0.566561
7.01413	6.82979	7.23879	7.33758	7.16178	6.79492	7.41256	7.53143	7.22411	7.1865	7.30678	6.99771	6.9196	7.23198	7.15401	Bod1l1	biorientation of chromosomes in cell division 1-like 1	1.08184	1.00389	0.433953	0.968884	0.917977	0.995115
7.09292	6.97426	6.9075	7.08558	7.17833	7.08558	7.35882	7.35991	7.22467	6.93035	7.04647	7.08558	7.04999	6.81855	6.90556	Bok	BCL2-related ovarian killer	1.10508	-1.04716	0.185588	0.531891	0.838049	0.841987
6.54908	6.28633	6.40584	6.78551	6.34049	6.37978	6.80235	6.60851	6.33433	6.10737	6.51253	6.10692	6.13784	5.82771	6.30679	Bola1	bolA family member 1	-1.01888	-1.22696	0.861958	0.0720899	0.987123	0.424702
4.44944	4.57769	4.66266	4.45882	4.46286	4.4376	4.99131	4.75972	4.73738	4.28011	4.54983	4.48945	4.37644	4.37891	4.2709	Bola2	bolA-like 2 (E. coli)	1.08593	-1.07862	0.350242	0.390018	0.902017	0.761105
9.33862	9.55648	9.4353	9.45193	9.16353	9.43571	9.84215	9.89235	9.60056	9.41453	9.35227	9.42276	9.44325	9.39057	9.26817	Bola3	bolA family member 3	1.18747	-1.00959	0.0437383	0.904302	0.663057	0.977251
4.73778	4.51539	4.84302	5.25987	4.81002	4.74368	4.92621	4.87787	4.74508	4.54595	4.92214	4.72297	5.08588	4.79682	5.32739	Boll	boule-like RNA-binding protein	-1.04642	1.10025	0.65729	0.355653	0.958727	0.739364
6.71913	6.66405	7.03577	6.5435	6.87339	6.90114	7.18913	7.18207	7.12493	6.96188	6.69626	6.43645	6.63439	6.48091	6.77889	Bop1	block of proliferation 1	1.23513	-1.11867	0.0157265	0.168861	0.518818	0.576618
5.79108	5.95772	6.35963	6.20455	6.57036	5.71238	5.88384	6.02186	5.88179	6.53793	5.9112	5.60392	5.95772	5.74757	6.28674	Bora	bora, aurora kinase A activator	-1.12436	-1.2102	0.362932	0.147488	0.90406	0.550515
7.55196	7.6678	7.64787	7.93586	7.67387	7.8932	7.88626	7.92495	7.75918	7.86679	7.52464	7.37403	7.43673	7.4629	7.2871	Bpgm	2,3-bisphosphoglycerate mutase	1.12553	-1.21284	0.0763334	0.0072165	0.725874	0.169812
9.27555	9.15825	9.18963	9.32394	9.18912	9.26507	9.30431	9.24796	9.22977	9.15322	9.31438	9.18961	9.24974	9.25878	9.25321	Bphl	biphenyl hydrolase-like (serine hydrolase)	1.00889	1.01808	0.86691	0.734821	0.987846	0.924001
4.72649	4.88892	4.61665	4.4672	4.80939	4.61831	4.67172	4.61384	4.39016	4.66298	4.66298	4.66298	4.58339	4.86232	4.66298	Bpi	bactericidal/permeability-increasing protein	-1.07947	-1.01031	0.288132	0.884521	0.879816	0.972769
4.10088	4.34458	4.38347	4.41753	4.32784	3.88396	4.37486	4.56663	4.37587	4.28073	4.527	4.32784	4.25722	4.32784	3.80095	Bpifa1	BPI fold containing family A, member 1	-1.01287	-1.04731	0.899777	0.650002	0.990258	0.891206
4.41685	4.28843	4.20251	4.18903	4.44711	4.10592	4.25922	4.20724	4.37285	4.4239	4.33003	4.29471	4.22625	4.63479	4.73592	Bpifa2	BPI fold containing family A, member 2	-1.02453	1.09852	0.765421	0.257082	0.975927	0.665356
4.53233	5.08084	4.62934	5.06386	4.88552	4.65695	4.93304	5.06918	4.79131	4.52518	4.94001	4.91606	4.77098	5.095	4.82916	Bpifa2f	BPI fold containing family A, member 2F	-1.03043	1.05107	0.750068	0.597647	0.974217	0.869694
4.44702	4.37916	4.18377	4.68482	4.17412	4.28891	4.73446	4.82623	3.98872	4.03201	4.74767	4.58127	4.28198	4.55069	4.29284	Bpifa3	BPI fold containing family A, member 3	1.0002	1.08456	0.998683	0.50726	0.999946	0.829724
4.61908	4.682	4.40587	4.81412	4.26528	5.24497	4.89922	4.95463	4.66888	4.65428	4.6807	4.6807	4.52398	4.6807	4.80445	Bpifa5	BPI fold containing family A, member 5	1.25451	1.08435	0.0240596	0.384378	0.580967	0.757134
3.81734	4.09258	4.0102	4.15608	4.06408	3.95853	4.33181	4.46445	4.02675	4.29422	4.13581	4.04983	4.1162	4.30103	4.08611	Bpifa6	BPI fold containing family A, member 6	1.13847	1.07903	0.11097	0.336286	0.774766	0.725258
4.48293	4.67839	4.95229	4.69594	4.34924	4.66298	5.21696	4.81923	4.49729	4.41451	4.69893	4.72551	4.47873	4.64341	4.90796	Bpifb1	BPI fold containing family B, member 1	1.06469	1.04185	0.563485	0.704651	0.941865	0.913977
4.90121	4.86819	4.67758	4.96282	4.43702	4.9194	5.25784	5.37082	4.97023	4.58215	4.97402	4.76991	4.88248	4.90121	4.44434	Bpifb2	BPI fold containing family B, member 2	1.1898	1.0175	0.128543	0.874571	0.796254	0.969761
4.57037	4.66464	4.79876	4.72244	4.6113	4.59191	5.05231	5.12819	4.5158	4.43935	4.64947	4.66464	4.66464	4.82671	4.66464	Bpifb3	BPI fold containing family B, member 3	1.05118	1.01432	0.588256	0.876852	0.946894	0.97045
4.75778	5.26552	5.0747	5.17241	5.13893	5.13893	5.54997	5.18996	4.75853	4.4545	5.13893	5.49414	5.10825	5.46303	4.97871	Bpifb4	BPI fold containing family B, member 4	-1.04499	1.11322	0.731913	0.408316	0.973595	0.773993
5.04721	5.15635	4.64747	5.27847	4.70696	4.93605	4.71402	4.75266	5.14839	4.93064	5.05362	5.47571	4.95101	5.25431	5.31138	Bpifb5	BPI fold containing family B, member 5	-1.0504	1.18256	0.628409	0.112662	0.955089	0.499784
4.29574	4.8501	4.66977	4.70116	4.20621	4.38812	5.34674	5.12543	4.09816	4.03705	4.56123	4.90694	4.64682	4.6032	4.33658	Bpifb6	BPI fold containing family B, member 6	1.0385	1.04707	0.82056	0.782518	0.981603	0.939385
4.24379	4.25437	4.50542	4.40883	4.53675	4.04069	4.73213	4.66681	4.23832	4.25977	4.54802	4.5423	4.2026	4.58945	4.55678	Bpifc	BPI fold containing family C	-1.00159	1.07029	0.986892	0.485227	0.998978	0.818111
9.27791	9.17426	9.15425	9.12008	9.14144	9.17583	9.35093	9.38558	9.29382	9.10875	9.18485	9.18485	9.14989	9.20614	9.21885	Bpnt1	3(2), 5-bisphosphate nucleotidase 1	1.06392	1.01068	0.284917	0.851767	0.878408	0.961366
6.9508	6.59127	6.99414	7.06606	7.20536	6.96194	7.28632	7.19436	7.28363	7.08582	6.72599	6.73834	6.914	6.62751	6.76931	Braf	v-raf murine sarcoma viral oncogene homolog B	1.14941	-1.15388	0.101948	0.0935303	0.76417	0.466443
7.20708	7.18243	7.20254	7.20427	7.2267	6.9788	7.51718	7.44287	7.33795	7.2865	6.96154	6.98551	7.13196	6.69377	6.93855	Brap	BRCA1 associated protein	1.07777	-1.19942	0.335789	0.0289815	0.897245	0.303421
6.65843	6.26993	6.54747	6.90131	6.34152	6.54747	6.62058	6.76903	6.54882	6.56702	6.61414	6.22865	6.47552	5.93347	6.10688	Brat1	BRCA1-associated ATM activator 1	1.04743	-1.20748	0.646153	0.0759371	0.9571	0.433648
4.58631	4.66665	5.01187	4.67202	4.58927	4.64503	5.05453	5.21583	4.52919	4.68792	4.67202	4.61981	4.56238	4.60012	4.62899	Brca1	breast cancer 1, early onset	1.0877	-1.06331	0.369576	0.509636	0.904924	0.830969
5.67286	5.5406	5.60606	5.42287	5.53075	5.53059	5.12013	4.82998	5.16979	5.73933	5.46861	5.11175	5.1102	5.24691	5.60882	Brca2	breast cancer 2, early onset	-1.21139	-1.1854	0.0969117	0.137158	0.756588	0.537281
8.14246	7.75054	8.03812	8.05352	8.16892	7.84216	8.37681	8.27056	8.17802	7.9765	8.19945	7.91754	7.97302	7.3491	7.94779	Brcc3	BRCA1/BRCA2-containing complex, subunit 3	1.07036	-1.11214	0.528768	0.329461	0.935732	0.721267
6.41792	6.52037	6.37378	6.37378	6.52499	6.38805	6.52094	6.48672	6.60857	6.37378	6.33347	6.20392	6.24038	5.78445	6.21745	Brd1	bromodomain containing 1	1.02345	-1.21945	0.754601	0.015644	0.974654	0.237355
8.39847	8.09105	8.30682	8.34922	8.35235	8.23444	8.28951	8.26088	8.49278	8.17718	8.23691	8.04233	8.19201	7.88408	8.13571	Brd2	bromodomain containing 2	-1.006	-1.14979	0.931485	0.059261	0.993783	0.393283
7.38923	7.35968	7.62048	7.55785	7.58883	7.53674	7.56238	7.55378	7.59054	7.39658	7.78467	7.59122	7.61903	7.47402	7.55378	Brd3	bromodomain containing 3	1.01733	1.07276	0.786734	0.27789	0.978695	0.684602
8.19088	8.21731	8.22635	8.29234	8.22635	8.25613	8.61784	8.47666	8.27914	8.22635	8.31888	8.12073	8.17	8.12449	8.06582	Brd4	bromodomain containing 4	1.10235	-1.0502	0.153396	0.461472	0.811997	0.805572
7.42841	7.42393	7.55694	7.41903	7.62742	7.52517	7.72125	7.72768	7.6403	7.55337	7.27055	7.35377	7.41044	7.23375	7.20297	Brd7	bromodomain containing 7	1.10375	-1.14619	0.114918	0.0352805	0.778772	0.32731
3.5452	3.55772	3.71697	3.61181	3.925	3.29879	3.65867	3.66342	3.27959	3.60743	3.60618	3.52072	3.39959	3.58184	3.8675	Brd8	bromodomain containing 8	-1.12487	-1.05422	0.177393	0.534961	0.830165	0.843514
7.45603	7.39023	7.27116	7.47547	7.33343	7.40585	7.72434	7.47913	7.49437	7.2826	7.4294	7.17333	7.39	6.97483	7.08113	Brd9	bromodomain containing 9	1.06584	-1.12937	0.417834	0.132743	0.915775	0.531276
4.40687	4.5001	4.70512	4.67698	4.46773	4.31999	4.89385	4.67645	4.36753	4.07162	4.4309	4.46773	4.40277	4.46204	4.64085	Brdt	bromodomain, testis-specific	-1.06103	-1.05008	0.537585	0.610364	0.937382	0.874827
9.52063	9.77864	9.72313	9.69758	9.51037	9.61999	9.78105	9.68402	9.59364	9.64164	9.60632	9.27197	9.50483	9.30193	9.65783	Bre	brain and reproductive organ-expressed (TNFRSF1A modulator)	1.01255	-1.13092	0.859535	0.0960549	0.986644	0.470778
7.34874	7.72649	7.66728	7.38387	7.5464	7.4527	7.70968	7.6754	7.63496	7.40466	7.56862	7.40258	7.48566	7.20866	7.50144	Brf1	BRF1, RNA polymerase III transcription initiation factor 90 subunit	1.02877	-1.07264	0.709281	0.36245	0.96862	0.743807
5.92567	5.54392	5.69661	5.59232	5.84571	5.81267	5.98012	5.75846	5.62006	5.51407	5.62006	5.50932	5.37587	5.29022	5.6202	Brf2	BRF2, RNA polymerase III transcription initiation factor 50 subunit	1.01132	-1.17912	0.889151	0.0554785	0.989639	0.384731
7.67747	7.18593	7.48447	7.13871	7.83584	7.52726	7.59166	7.63974	7.70277	7.60583	7.46753	6.87323	7.60453	7.1172	7.55878	Bri3	brain protein I3	1.10878	-1.10208	0.364963	0.393033	0.904242	0.763236
6.90628	6.46852	6.90902	6.86953	6.69164	6.98619	6.94246	7.28978	7.12418	7.04664	6.76655	6.75051	6.66786	6.68082	6.75147	Bri3bp	Bri3 binding protein	1.23872	-1.03208	0.00901071	0.664746	0.441385	0.898334
5.05194	5.10549	4.58721	5.07972	4.91951	4.78781	5.27278	5.65049	5.13966	4.51827	5.22309	4.993	5.09627	5.42374	4.72158	Bricd5	BRICHOS domain containing 5	1.09053	1.10402	0.526362	0.470332	0.935732	0.811432
4.46465	4.58356	4.42982	4.8296	4.44078	4.75413	4.45503	4.55148	4.56709	4.59786	4.67473	4.78458	4.48005	4.85784	4.53258	Brinp1	bone morphogenetic protein/retinoic acid inducible neural-specific 1	1.02487	1.08393	0.746326	0.296658	0.973751	0.69771
4.38382	4.8292	4.6123	4.98022	4.58385	4.50233	5.65638	5.52625	4.74274	4.49551	4.86842	4.89163	4.82049	5.04085	4.9243	Brinp2	bone morphogenetic protein/retinoic acid inducible neural-specific 2	1.23693	1.17386	0.168244	0.292306	0.821844	0.695282
4.78569	4.74897	4.5472	4.90333	3.82256	4.78569	4.92443	4.91232	4.78569	4.64677	4.60139	5.14024	4.66858	5.11448	4.99692	Brinp3	bone morphogenetic protein/retinoic acid inducible neural-specific 3	1.18874	1.26819	0.187613	0.0771923	0.838932	0.435718
4.39374	4.22986	4.7404	4.63169	4.44164	4.35026	4.49502	4.6791	4.39753	4.57837	4.38621	4.52291	4.43114	4.25519	4.51707	Brip1	BRCA1 interacting protein C-terminal helicase 1	1.00876	-1.04606	0.910217	0.562771	0.992887	0.855439
8.72023	8.30109	8.49217	8.83559	8.81826	8.58887	8.87196	8.66823	8.85649	8.76136	8.79417	8.60844	8.81211	8.51704	8.76836	Brix1	BRX1, biogenesis of ribosomes, homolog (S. cerevisiae)	1.08366	1.04721	0.336021	0.576655	0.897245	0.861414
9.46892	9.27526	9.38158	9.58361	9.32429	9.35879	9.51552	9.527	9.42713	9.32271	9.24818	9.21267	9.26929	9.09236	9.21289	Brk1	BRICK1, SCAR/WAVE actin-nucleating complex subunit	1.01642	-1.14842	0.790289	0.0361973	0.978897	0.331147
7.16399	6.97891	7.14183	6.92707	7.22804	7.03296	6.37823	6.29218	7.09679	7.2719	6.87554	6.97891	6.83053	6.73905	6.4002	Brms1	breast cancer metastasis-suppressor 1	-1.20879	-1.25104	0.151723	0.0946473	0.811997	0.46833
6.87909	6.44798	7.34156	6.78296	7.09497	6.94107	6.95563	7.02462	7.18543	7.13915	6.89629	6.29513	6.79793	6.22464	6.67031	Brms1l	breast cancer metastasis-suppressor 1-like	1.10181	-1.25915	0.412093	0.0632875	0.913973	0.403609
7.32529	6.89698	7.33439	7.21188	7.67507	7.22791	7.27806	7.21188	7.33078	7.21188	7.27563	6.8787	7.29732	6.71335	7.14455	Brox	BRO1 domain and CAAX motif containing	-1.02571	-1.17025	0.799887	0.130817	0.979586	0.528758
7.0106	7.05558	6.86135	7.17031	7.18003	7.02083	7.22612	7.2298	6.95601	6.80395	6.79225	6.79428	6.7272	6.53059	6.51139	Brpf1	bromodomain and PHD finger containing, 1	-1.00572	-1.30534	0.94111	0.00316446	0.994107	0.112707
7.47022	7.40181	7.40299	7.34502	7.43526	7.21135	7.63956	7.66335	7.44032	7.33936	7.33936	6.76474	7.03841	6.89745	7.11116	Brpf3	bromodomain and PHD finger containing, 3	1.03364	-1.30209	0.690781	0.00552618	0.963747	0.148639
3.89328	3.84831	4.172	4.27247	3.6515	4.0282	4.51648	4.58552	3.96169	3.90474	3.76628	3.93564	4.0282	4.35093	3.48062	Brs3	bombesin-like receptor 3	1.17431	-1.03899	0.22512	0.767446	0.854758	0.934516
5.4527	5.51216	5.01597	5.50652	5.45954	5.50652	5.99181	5.94564	5.8826	5.29463	5.50652	5.49543	5.58486	5.46277	4.87486	Brsk1	BR serine/threonine kinase 1	1.26126	-1.00312	0.0645469	0.979019	0.708545	0.996461
4.48185	4.40706	4.40807	4.59705	3.97078	4.48878	4.91715	4.7401	4.19813	4.28044	4.42675	4.2164	4.44045	4.3231	4.07744	Brsk2	BR serine/threonine kinase 2	1.11108	-1.05419	0.330549	0.621713	0.896024	0.880572
6.92279	6.89775	7.17927	7.0461	7.11432	6.8942	7.08664	6.95616	7.15521	7.22247	6.91001	6.3543	6.77897	6.17853	6.78001	Brwd1	bromodomain and WD repeat domain containing 1	1.02164	-1.34881	0.824342	0.00650161	0.98247	0.161549
6.69906	6.7514	7.08577	6.80304	7.07077	6.68648	6.92812	7.04894	6.87851	6.99312	6.99389	6.25368	6.78516	6.36433	6.73637	Brwd3	bromodomain and WD repeat domain containing 3	1.0175	-1.1936	0.862901	0.0932066	0.987123	0.465906
7.39878	7.38695	7.31953	7.41416	7.39102	7.43674	7.72908	7.77896	7.60301	7.25761	7.41911	7.49092	7.4542	7.26623	7.28147	Bscl2	Berardinelli-Seip congenital lipodystrophy 2 (seipin)	1.1321	1.00021	0.10458	0.997737	0.767613	0.999857
8.15003	8.15003	8.19813	8.24987	8.21193	8.18574	8.18199	8.17575	8.25609	8.23956	8.15003	7.98021	8.07602	8.07548	7.70234	Bsdc1	BSD domain containing 1	1.01103	-1.14487	0.863312	0.0473711	0.987123	0.365637
10.0313	10.3141	10.1069	10.2442	9.98774	10.2989	10.1498	10.2653	10.2546	9.88769	10.1067	10.1067	10.076	10.0216	9.91917	Bsg	basigin (Ok blood group)	1.02413	-1.065	0.739075	0.384369	0.973733	0.757134
6.19212	6.41098	6.28362	6.41873	5.99587	6.36073	6.85523	6.75008	6.00044	6.01574	6.28721	6.51747	6.17492	6.67403	6.12634	Bsn	bassoon (presynaptic cytomatrix protein)	1.09899	1.06861	0.448391	0.592267	0.919727	0.868298
4.58523	4.57824	4.34573	4.59706	4.27443	4.8641	4.91841	4.91554	4.16749	4.45797	4.5144	4.99652	4.51674	4.63769	4.22608	Bsnd	barttin CLCNK-type chloride channel accessory beta subunit	1.13963	1.07337	0.273252	0.547089	0.875633	0.849514
3.63058	3.74252	3.74252	3.89806	3.72514	3.74252	3.74252	3.68191	3.53348	4.24018	3.92457	3.8127	3.58703	3.91359	4.02628	Bsph2	binder of sperm protein homolog 2	1.02837	1.07555	0.75459	0.420165	0.974654	0.781665
4.93884	5.01414	4.9062	4.92729	4.46942	4.91815	5.48753	5.42497	4.88565	4.88435	5.05093	4.95434	4.9033	5.09324	4.62261	Bspry	B-box and SPRY domain containing	1.20493	1.05242	0.0984984	0.636259	0.758721	0.885934
4.37422	4.12943	4.33652	4.18949	4.39803	4.25409	4.69262	4.66683	3.88925	4.22869	4.23637	4.18653	3.91272	4.10044	4.09711	Bst1	bone marrow stromal cell antigen 1	1.04301	-1.13203	0.671759	0.222509	0.961188	0.631625
8.09698	7.97529	8.35057	8.27714	8.48177	8.24483	8.33733	8.40713	8.22992	8.45717	8.24041	8.01513	8.02676	8.01415	8.03345	Bst2	bone marrow stromal cell antigen 2	1.07097	-1.12535	0.359345	0.1242	0.903309	0.518606
4.36237	4.48318	4.50593	4.47687	4.31314	4.33278	4.81541	4.73638	4.36288	4.31203	4.47694	4.39407	4.42741	4.46301	4.24989	Bsx	brain specific homeobox	1.05966	-1.01821	0.466352	0.819089	0.924965	0.951769
7.44514	6.90534	7.40374	7.34673	7.65582	7.40374	7.60147	7.43085	7.67428	7.72391	7.40744	6.89493	7.40374	6.81222	7.40374	Btaf1	BTAF1 RNA polymerase II, B-TFIID transcription factor-associated, 170kDa	1.1611	-1.12267	0.189757	0.30414	0.840031	0.703946
9.0149	8.97767	9.05169	9.07634	9.2336	8.91005	9.21171	9.18951	9.19295	9.02312	8.92758	8.71282	8.84519	8.79528	9.16457	Btbd1	BTB (POZ) domain containing 1	1.02429	-1.13426	0.741785	0.0984678	0.973733	0.475085
6.4693	6.23293	6.37345	6.45177	6.49475	6.3982	6.50617	6.51695	6.62867	6.49028	6.35841	5.70291	6.21517	6.05737	5.95033	Btbd10	BTB (POZ) domain containing 10	1.07446	-1.27245	0.381262	0.00849006	0.908769	0.179411
4.89477	5.25248	5.22478	5.42273	5.22478	5.42556	5.29257	4.98812	5.20529	5.00704	5.29606	5.19707	5.1273	5.61002	5.26737	Btbd11	BTB (POZ) domain containing 11	-1.01409	1.06855	0.874725	0.459163	0.988361	0.804605
4.70299	4.88347	4.79556	4.93114	4.86043	4.75738	4.7763	4.96213	4.45685	4.89217	4.8863	5.05224	5.01	4.82451	4.67161	Btbd16	BTB (POZ) domain containing 16	-1.04663	1.0383	0.554827	0.625623	0.940286	0.881984
4.5978	4.84111	4.6272	4.8378	4.72621	4.85124	5.4527	5.29195	4.30308	4.07295	5.00711	5.02774	4.90289	4.9814	4.82918	Btbd17	BTB (POZ) domain containing 17	1.04853	1.16768	0.752058	0.309128	0.974428	0.707475
4.08433	4.08433	3.32017	4.46957	3.8408	4.08433	4.27371	4.75793	4.0319	3.63159	3.92282	4.04391	4.18631	4.41184	3.62581	Btbd18	BTB (POZ) domain containing 18	1.14556	1.05577	0.397204	0.73264	0.911294	0.923098
7.33124	7.41015	7.38987	7.19875	7.20034	7.39164	7.33124	7.33124	7.33768	7.33124	7.36299	7.26683	7.33124	7.17702	7.15343	Btbd2	BTB (POZ) domain containing 2	1.02707	-1.03366	0.642823	0.566156	0.956889	0.856905
7.44616	7.18564	7.59497	7.24519	7.64286	7.48013	7.43249	7.38412	7.80245	7.52253	7.35631	7.32762	7.38846	7.32881	7.36801	Btbd3	BTB (POZ) domain containing 3	1.0728	-1.04908	0.367682	0.536075	0.904924	0.843979
6.8782	7.10049	7.13763	7.27283	7.22128	7.16695	7.47668	7.33625	7.17546	7.1431	7.09366	7.02838	7.1431	6.81976	7.02111	Btbd6	BTB (POZ) domain containing 6	1.10008	-1.07243	0.205833	0.347658	0.848885	0.73401
8.45654	8.1363	8.61822	8.33346	8.62544	8.41801	8.59634	8.59694	8.72298	8.55227	8.58615	8.39616	8.76724	8.25185	8.60652	Btbd7	BTB (POZ) domain containing 7	1.10444	1.0626	0.254224	0.479855	0.869234	0.816337
7.51553	7.52674	7.51553	7.55719	7.51553	7.51553	8.00769	7.84579	7.83229	7.6615	7.59136	7.34383	7.28689	7.11471	7.08709	Btbd9	BTB (POZ) domain containing 9	1.18629	-1.18208	0.0456267	0.0497258	0.668871	0.371551
4.87673	4.90752	4.91576	4.82315	4.87082	5.20467	4.69728	4.62555	4.86895	4.71581	4.88988	4.87014	5.09014	5.04441	5.22268	Btc	betacellulin	-1.03983	1.10547	0.624082	0.218396	0.954308	0.627601
7.78708	7.97621	7.65237	7.93367	7.9309	7.93102	8.07474	8.04066	7.90691	7.88004	7.99817	7.66623	7.75422	7.66844	7.72923	Btd	biotinidase	1.0797	-1.06643	0.268174	0.350108	0.873942	0.735777
10.2023	10.2007	10.2802	10.1628	10.1848	10.2061	9.94163	9.92101	10.1965	10.2819	10.1518	10.1732	10.1553	10.1359	10.073	Btf3	basic transcription factor 3	-1.06934	-1.04851	0.292509	0.452766	0.883262	0.80077
7.63469	7.46574	7.83176	7.73265	7.7646	7.63469	7.81276	7.89078	7.75953	7.65311	7.73656	7.52665	7.63579	7.20575	7.47248	Btf3l4	basic transcription factor 3-like 4	1.04557	-1.1254	0.56972	0.14411	0.943279	0.54541
9.44917	9.53213	9.56408	9.69732	9.73094	9.55562	10.059	10.128	10.1624	9.63234	9.39873	9.22328	9.28869	9.15801	9.05556	Btg1	B-cell translocation gene 1, anti-proliferative	1.24207	-1.29224	0.028889	0.0119754	0.606607	0.210747
6.68475	6.5614	6.24784	6.80928	6.80334	6.53785	6.84374	6.90096	6.9434	6.03468	6.6191	6.39694	6.26472	6.23016	5.87642	Btg2	BTG family, member 2	1.02158	-1.26914	0.868591	0.0797989	0.988027	0.441009
6.37516	6.01329	6.52692	6.34218	6.40009	6.35514	6.37516	6.50653	6.37516	6.58754	6.55882	6.29755	6.51433	5.96164	6.37516	Btg3	BTG family, member 3	1.07802	1.00694	0.398154	0.93727	0.911294	0.987081
4.53867	4.91927	4.37149	4.64764	4.56339	4.5254	4.64326	4.74564	4.51248	4.419	4.437	5.2356	4.62085	4.71248	4.65321	Btg4	B-cell translocation gene 4	-1.02735	1.08955	0.787475	0.396799	0.978695	0.765453
4.42414	4.16132	4.27322	4.40093	4.25471	4.26197	4.59429	4.41092	4.25478	4.48141	4.13541	4.23946	3.7827	4.05307	4.25478	Btk	Bruton agammaglobulinemia tyrosine kinase	1.07015	-1.15651	0.38587	0.0746418	0.909965	0.43027
4.04907	4.43918	4.2447	4.55669	4.59784	4.26936	5.19634	5.13783	4.28832	4.12501	4.0804	4.55903	4.21143	4.65776	4.52213	Btla	B and T lymphocyte associated	1.16949	1.02006	0.305303	0.894693	0.887591	0.975417
4.08538	4.43314	4.18767	4.4512	4.18108	4.01143	4.73414	4.70687	4.20021	4.49028	4.26944	4.73118	3.88843	4.49479	4.3163	Btn1a1	butyrophilin, subfamily 1, member A1	1.11798	1.05142	0.35468	0.673761	0.903184	0.902209
4.48585	4.91781	3.86446	4.45486	4.6482	4.56181	5.34946	5.26166	4.49445	4.5311	4.41455	4.993	4.70792	4.76551	4.84841	Btn2a2	butyrophilin, subfamily 2, member A2	1.28829	1.20718	0.10469	0.218746	0.767807	0.627994
3.5436	3.59762	3.98123	3.53178	3.70756	3.52794	3.86922	3.895	3.6544	3.54316	3.64035	3.63726	3.68873	3.93422	3.71933	Btn3a2	butyrophilin, subfamily 3, member A2	1.01789	1.03643	0.826171	0.658538	0.98247	0.895308
4.5668	5.05862	4.30162	4.65237	4.24636	5.06972	4.69445	4.83568	4.46663	4.18047	4.6302	4.70627	5.01974	4.7498	4.61394	Btnl2	butyrophilin-like 2 (MHC class II associated)	1.06013	1.13197	0.639576	0.326332	0.956651	0.719273
4.78426	4.8597	4.18967	5.05335	4.30152	4.43647	5.28975	5.30997	4.38118	4.23469	4.54724	5.246	4.45473	4.87786	4.6091	Btnl3	butyrophilin-like 3	1.06637	1.07869	0.709561	0.66093	0.96862	0.896381
4.29684	4.79834	3.72569	4.77991	4.38931	4.20197	5.32102	5.22514	4.31034	3.44424	4.12794	4.72808	4.4048	5.01381	4.19235	Btnl5	butyrophilin-like 5	1.07365	1.06834	0.755786	0.772268	0.974907	0.935777
5.68516	6.0152	5.67516	6.01677	5.56093	5.7446	6.28341	6.31329	5.67914	5.01352	5.50674	5.88646	5.4207	5.94162	5.7911	Btnl7	butyrophilin-like 7	1.01126	-1.05799	0.940473	0.707514	0.994107	0.915073
8.79678	8.92255	9.03962	8.74866	8.95454	8.65834	8.7911	8.8304	8.71369	8.92636	8.79854	8.64436	8.7911	8.69861	8.67387	Btrc	beta-transducin repeat containing E3 ubiquitin protein ligase	-1.07807	-1.12594	0.236108	0.0704129	0.862715	0.419981
4.7569	4.66132	5.38577	4.99723	5.00338	4.58523	5.09279	4.98949	4.60179	4.92773	5.0707	4.98949	5.34048	4.84848	5.71149	Bub1	BUB1 mitotic checkpoint serine/threonine kinase	-1.08788	1.17382	0.501049	0.209277	0.931145	0.618723
4.31244	4.49825	4.30605	4.71923	4.55328	4.53738	4.68742	4.69606	4.164	4.54297	4.69633	4.5407	4.63559	4.51956	4.63007	Bub1b	BUB1 mitotic checkpoint serine/threonine kinase B	1.03363	1.09172	0.685023	0.289773	0.962395	0.694521
9.19051	9.32424	9.36712	9.42531	9.47483	9.24947	9.4994	9.28756	9.40269	9.48165	9.21299	9.0236	9.04053	9.01952	9.21129	Bub3	BUB3 mitotic checkpoint protein	1.01942	-1.19318	0.764273	0.0133185	0.975927	0.221383
5.77952	5.66319	5.69704	5.66319	5.94437	5.57722	5.83946	5.89203	5.66319	5.89055	5.70627	5.59543	5.09499	5.22261	5.47563	Bud13	BUD13 homolog (S. cerevisiae)	1.01609	-1.25743	0.854287	0.0170671	0.985644	0.245822
8.89006	8.5914	8.67859	8.84574	8.79531	8.84011	9.08344	9.22896	9.04407	8.70496	8.79734	8.5934	8.69882	8.61972	8.74423	Bud31	BUD31 homolog (S. cerevisiae)	1.16481	-1.04936	0.0580847	0.526812	0.699289	0.839389
4.44718	4.72725	3.56574	4.58105	4.34426	4.52221	4.89834	4.7789	4.45242	4.24589	4.52928	4.81261	4.82064	5.21229	4.37567	Bves	blood vessel epicardial substance	1.18629	1.33515	0.261051	0.066801	0.87035	0.411453
6.44169	6.33193	6.49641	6.78835	6.55306	6.72998	7.16916	7.10864	6.79527	6.9893	6.2906	6.18283	6.35186	6.05859	6.14235	Bysl	bystin-like	1.35302	-1.24577	0.00163937	0.0139169	0.235844	0.225206
4.80963	5.09163	4.72775	4.90521	4.6307	4.78781	5.0275	5.13917	4.82063	5.26977	4.83678	5.02554	4.54017	4.8092	4.7338	Bzrap1	benzodiazepine receptor (peripheral) associated protein 1	1.12974	-1.03089	0.180181	0.730817	0.832364	0.922534
8.63757	8.42773	8.58133	8.49547	8.35868	8.49826	8.68629	8.81025	8.78727	8.67853	8.44066	8.18965	8.23373	8.27876	8.24604	Bzw1	basic leucine zipper and W2 domains 1	1.14232	-1.16666	0.0550288	0.0292254	0.696931	0.304137
7.24389	7.1325	6.85709	7.39861	6.91863	7.5243	7.50387	7.25827	7.06867	7.18991	7.24389	7.48622	7.31389	6.97749	7.38234	Bzw2	basic leucine zipper and W2 domains 2	1.14779	1.12554	0.159775	0.22373	0.814887	0.632838
5.94219	5.47193	5.84466	5.71221	5.76	5.46141	5.80419	5.8439	5.82419	6.15902	5.78661	5.37017	5.71103	5.51297	5.81112	C1d	C1D nuclear receptor co-repressor	1.05142	-1.0776	0.599927	0.436956	0.949587	0.792021
6.83721	6.34267	6.68834	6.88536	7.02674	6.74696	6.73344	7.00206	7.09154	6.86217	6.68251	6.61676	6.70572	6.05844	6.6674	C1galt1	core 1 synthase, glycoprotein-N-acetylgalactosamine 3-beta-galactosyltransferase, 1	1.09518	-1.15661	0.395129	0.181569	0.911254	0.592392
5.24257	4.84831	5.62727	5.1015	5.72219	5.41814	5.23423	5.24294	5.41073	5.79493	5.00431	4.97591	4.97216	4.68018	5.316	C1galt1c1	C1GALT1-specific chaperone 1	1.08059	-1.24717	0.525531	0.0837488	0.935732	0.449922
6.19499	6.01242	6.36449	6.14204	6.39532	6.22736	6.39902	6.28004	6.31223	6.34805	6.23264	5.58079	5.89109	5.60867	5.56305	C1H6orf35	chromosome 1 open reading frame, human C6orf35	1.06547	-1.36283	0.488196	0.00342586	0.929567	0.116373
7.55222	7.10386	7.03418	7.4449	7.52159	7.71057	7.99706	7.97483	7.9919	7.64518	7.06562	7.08036	7.33361	6.78694	6.79079	C1qa	complement component 1, q subcomponent, A chain	1.44649	-1.24823	0.00173139	0.037364	0.236626	0.336203
8.23473	7.84239	7.46198	7.88309	7.7169	8.3308	7.88727	7.6319	8.16659	7.74207	7.3199	7.93712	7.62643	7.59221	7.16434	C1qb	complement component 1, q subcomponent, B chain	1.08968	-1.23099	0.495631	0.111712	0.930062	0.498438
8.71714	8.54419	8.38988	8.76212	8.57794	8.4788	8.69441	8.75389	8.73698	8.50407	8.64918	8.62772	8.73015	8.44025	8.55207	C1qbp	complement component 1, q subcomponent binding protein	1.02483	1.00112	0.728651	0.987288	0.972616	0.99742
6.98333	6.6006	6.45029	6.70802	6.70501	7.37908	7.10407	7.17259	7.121	6.62315	6.18012	6.77124	6.70879	6.42893	5.88475	C1qc	complement component 1, q subcomponent, C chain	1.31087	-1.22662	0.043528	0.117004	0.663057	0.507904
5.21645	5.05074	5.04296	5.14031	5.20353	5.08385	5.95019	5.84473	5.42958	4.96421	5.13008	5.25936	4.76846	4.77856	5.19506	C1ql1	complement component 1, q subcomponent-like 1	1.25155	-1.07512	0.0895721	0.566721	0.744873	0.857166
4.82045	4.91753	4.1928	4.34575	4.75899	4.79925	4.81992	4.52686	4.61139	4.51206	5.11316	5.09457	4.93361	5.2323	4.54282	C1ql2	complement component 1, q subcomponent-like 2	1.03296	1.29791	0.772639	0.0318827	0.977238	0.316798
4.84298	5.27223	4.19054	5.12731	4.64247	4.69066	4.96945	4.99275	4.46456	4.80025	4.62153	5.27539	5.29136	5.12396	4.41307	C1ql3	complement component 1, q subcomponent-like 3	-1.02212	1.09426	0.885168	0.554433	0.989553	0.852253
3.93904	4.36912	4.29813	4.43257	4.24272	4.12931	4.36197	4.80314	4.29651	4.14796	3.98552	4.4101	4.10972	4.33072	3.89471	C1ql4	complement component 1, q subcomponent-like 4	1.06545	-1.07935	0.542505	0.464504	0.93842	0.807675
8.71832	8.93842	8.99304	9.17659	9.04596	8.74866	8.64489	8.69551	8.76277	9.15131	8.69274	8.11836	8.6763	8.58719	8.61344	C1qtnf1	C1q and tumor necrosis factor related protein 1	-1.12806	-1.35366	0.213873	0.00524265	0.852062	0.144607
6.23976	6.28653	6.31823	6.39641	6.23976	6.23976	6.30346	6.06495	6.23976	5.91352	6.10457	6.3011	5.8351	6.72657	6.06186	C1qtnf2	C1q and tumor necrosis factor related protein 2	-1.10485	-1.06459	0.321424	0.529487	0.893697	0.840391
4.73343	4.47108	4.27423	4.92129	4.85004	4.40673	4.93063	4.95702	4.47778	4.67487	4.92414	4.88643	4.59642	5.11314	4.73004	C1qtnf3	C1q and tumor necrosis factor related protein 3	1.02768	1.14872	0.799724	0.209448	0.979586	0.618723
4.61661	4.73555	4.23386	4.4315	4.55005	4.61661	5.13855	5.00117	4.61661	4.55277	4.53031	5.03406	4.87861	4.61661	4.14012	C1qtnf4	C1q and tumor necrosis factor related protein 4	1.20717	1.09159	0.128976	0.466172	0.796464	0.808773
5.65684	5.71934	5.52238	5.86731	5.55767	5.92855	6.0759	6.16419	5.56796	5.29626	5.62415	6.04514	5.65998	5.90632	5.49461	C1qtnf5	C1q and tumor necrosis factor related protein 5	1.10333	1.05799	0.393576	0.621866	0.910941	0.880572
5.30178	5.55168	4.98934	5.52341	5.09334	5.44279	5.63077	5.71487	5.52093	5.48382	5.51243	5.61613	5.58829	5.59171	5.38383	C1qtnf6	C1q and tumor necrosis factor related protein 6	1.20307	1.18638	0.036823	0.0512606	0.640626	0.373559
4.46	4.53002	4.61018	4.67618	4.46286	4.61018	5.16852	5.07273	4.61018	4.61228	4.41928	4.53826	4.61018	4.61018	4.42277	C1qtnf7	C1q and tumor necrosis factor related protein 7	1.20325	-1.01939	0.0448924	0.823381	0.665943	0.953273
4.87654	5.01663	4.982	5.01663	5.01663	4.77191	4.82683	5.2154	5.27061	5.46926	4.99898	5.07968	5.01663	4.93951	4.82265	C1qtnf9	C1q and tumor necrosis factor related protein 9	1.09362	-1.00709	0.316724	0.935894	0.892393	0.986908
9.73811	9.98665	9.93898	10.0799	9.90224	9.90109	10.0303	10.0583	9.84887	9.92888	9.86963	9.56199	9.52265	9.64559	9.71948	C1r	complement component 1, r subcomponent	1.01699	-1.2019	0.802334	0.0139406	0.979832	0.225228
5.57784	5.60721	5.32567	5.38814	5.02707	5.09902	5.81816	5.70646	4.94751	5.25387	5.24439	5.80514	5.20498	5.31573	4.77371	C1rl	complement component 1, r subcomponent-like	-1.01409	-1.08402	0.921091	0.56986	0.993591	0.858747
8.52035	8.6964	8.88213	8.53136	8.74133	8.90047	8.60482	8.39022	8.89488	9.30972	8.65727	8.30474	8.35209	8.0873	8.33775	C1s	complement component 1, s subcomponent	1.10627	-1.25395	0.364412	0.0534448	0.904242	0.379966
8.19661	8.09709	8.22094	8.29039	8.2487	8.04405	8.39256	8.46053	8.16409	8.32181	8.10008	8.09495	8.04264	7.90369	7.92196	C2cd2	C2 calcium-dependent domain containing 2	1.04671	-1.14717	0.501526	0.0559586	0.931145	0.38601
6.98467	7.12633	7.07742	7.20991	6.76955	7.00693	7.37508	7.49582	7.1554	6.92315	7.01042	6.9809	6.6427	6.74889	6.61698	C2cd2l	C2CD2-like	1.11551	-1.17576	0.251305	0.0974484	0.86834	0.473647
7.33474	7.28555	7.76628	7.4319	7.50389	7.32107	7.21131	7.18631	7.48467	7.64765	7.29468	6.87891	7.2854	6.92509	7.08923	C2cd3	C2 calcium-dependent domain containing 3	-1.06753	-1.29218	0.473231	0.0112904	0.926188	0.205552
4.89589	4.89556	4.41675	4.74449	4.50842	4.74148	5.03234	5.04281	4.60496	4.41044	4.41486	4.81904	4.7227	4.65347	4.86811	C2cd4b	C2 calcium-dependent domain containing 4B	1.05276	1.00237	0.617054	0.981554	0.951983	0.997128
4.57924	4.90982	4.41182	5.0099	4.38526	4.90811	4.62703	4.79218	4.4758	4.12849	4.44321	4.70535	4.55762	4.90546	4.54105	C2cd4c	C2 calcium-dependent domain containing 4C	-1.05182	-1.02007	0.661158	0.862741	0.95892	0.965341
5.13154	4.84434	4.9308	4.9104	4.90395	4.92979	5.45324	5.38903	4.66355	4.72536	4.90395	4.89357	4.87403	4.65528	4.45165	C2cd4d	C2 calcium-dependent domain containing 4D	1.06289	-1.13959	0.582548	0.247364	0.946003	0.655359
6.69186	6.3955	6.76356	6.7181	6.74602	6.66976	6.99143	7.00467	6.92781	6.90583	6.59762	6.53658	6.6734	6.48475	6.66833	C2cd5	C2 calcium-dependent domain containing 5	1.17845	-1.05035	0.0293585	0.482421	0.606607	0.81714
5.20329	5.51234	5.02624	5.74811	5.60286	5.59206	5.6315	5.71267	5.47023	5.92454	5.45111	5.54098	5.53876	5.49207	5.46395	C3	complement component 3	1.18726	1.05615	0.0779039	0.556053	0.727814	0.853266
6.56318	6.45561	6.59194	6.15223	6.65599	6.57818	6.21059	6.15995	6.36177	6.36177	6.76841	6.06384	6.36177	5.53036	6.14435	C3ar1	complement component 3a receptor 1	-1.10906	-1.23974	0.42607	0.110002	0.916953	0.495026
5.95718	5.99917	6.00895	5.66734	5.96069	6.34008	5.96751	5.70242	6.29114	5.99997	6.02674	6.07428	6.06731	6.01716	5.80237	C4a	complement component 4A (Rodgers blood group)	1.1031	1.05622	0.270043	0.532865	0.874969	0.842339
4.35227	4.56082	3.9853	4.72175	4.5714	4.78291	4.76286	4.66774	4.72958	4.18813	4.73206	4.67407	4.72175	4.84828	5.47964	C4bpa	complement component 4 binding protein, alpha	1.13913	1.36874	0.308315	0.0225749	0.887741	0.274767
3.72636	3.74472	3.8884	3.74761	3.44266	3.50987	4.09307	4.02571	3.49191	3.74472	3.46237	3.74472	3.55476	3.87749	4.08139	C4bpb	complement component 4 binding protein, beta	1.04471	1.02399	0.678846	0.8221	0.961475	0.953092
3.98594	3.95068	4.05444	4.20666	3.96894	3.96239	4.47982	4.59236	4.0266	4.23333	3.85038	4.06653	4.16045	4.08051	4.12167	C5	complement component 5	1.16924	1.01577	0.0883344	0.85771	0.742321	0.963237
6.63502	6.09413	6.62508	6.33456	6.4203	6.51945	6.81318	6.65523	6.78125	6.61518	6.4203	6.2961	6.4203	5.79922	6.30746	C5ar1	complement component 5a receptor 1	1.19337	-1.12751	0.0809129	0.223282	0.732508	0.63259
5.49495	5.61676	5.5219	5.63727	5.26513	5.32938	6.22369	6.19068	5.5219	5.49279	5.69388	5.5219	5.5219	5.66369	4.91756	C5ar2	complement component 5a receptor 2	1.18467	-1.03055	0.219902	0.823232	0.854191	0.953273
4.71651	4.72011	4.78698	4.67196	4.68452	5.08113	5.67684	5.49582	5.39832	5.00832	4.80212	4.79692	4.99952	4.7747	4.87867	C6	complement component 6	1.53269	1.09761	0.000110621	0.276041	0.0882206	0.682982
8.64244	8.45868	8.81838	8.82038	8.97892	9.02756	9.06242	9.18168	9.33331	9.17903	8.85965	8.55728	8.83547	8.59871	8.80274	C7	complement component 7	1.33149	-1.00905	0.00212091	0.908823	0.25849	0.978583
4.81186	4.85075	4.72002	4.81925	4.55346	4.72337	5.00012	5.07038	4.53106	4.1274	4.72002	4.71039	4.84795	4.87259	4.32129	C8a	complement component 8, alpha polypeptide	-1.0429	-1.04003	0.716616	0.734438	0.970532	0.923871
4.28199	4.39509	4.04503	4.53797	3.71155	4.38159	5.03882	5.21568	3.94508	4.07252	4.38713	4.41435	4.48929	5.00478	4.42	C8b	complement component 8, beta polypeptide	1.26261	1.27349	0.181553	0.166941	0.833365	0.574939
7.30975	7.44719	7.2814	7.25461	7.55138	7.50903	7.50938	7.40539	7.38243	7.33978	7.12801	7.07988	7.06439	7.14684	6.87677	C8g	complement component 8, gamma polypeptide	1.04271	-1.23944	0.512884	0.00363654	0.932668	0.120295
3.66323	3.79846	3.79846	3.98395	3.54665	3.79846	4.01899	4.13832	3.62574	3.58574	3.72195	3.79846	3.6957	3.93435	4.59531	C9	complement component 9	1.05358	1.14156	0.661564	0.275085	0.959078	0.682539
4.60276	4.60276	4.21006	4.60359	4.58332	4.51335	4.55209	4.96355	4.39263	4.63024	4.31675	4.89971	4.60276	5.15041	5.07932	Ca1	carbonic anhydrase I	1.06428	1.22204	0.582195	0.0903305	0.945849	0.460925
4.07362	4.52543	4.26369	4.49391	4.09684	3.94406	4.66219	4.58864	3.94544	4.18589	4.02021	4.29546	4.24427	4.34663	4.13717	Ca10	carbonic anhydrase 10	-1.0178	-1.05845	0.871219	0.603234	0.988215	0.872115
6.91526	6.18355	6.62062	6.8357	7.10121	6.52321	7.06099	6.72136	7.15137	7.44019	6.57112	6.23034	6.90003	5.54192	6.96871	Caap1	caspase activity and apoptosis inhibitor 1	1.18769	-1.22166	0.35557	0.284656	0.903184	0.689417
8.98019	8.6939	8.78267	8.80245	8.63585	8.79097	8.93594	8.90467	8.85114	8.86312	8.7668	8.61996	8.75271	8.58929	8.81336	Cab39	calcium binding protein 39	1.06448	-1.05015	0.321476	0.43462	0.893707	0.791105
8.91842	8.61659	8.82958	8.63779	8.76603	8.6698	8.46803	8.57865	8.68382	8.69119	8.86263	8.60398	8.65489	8.37277	8.64153	Cab39l	calcium binding protein 39-like	-1.09838	-1.09166	0.206191	0.235883	0.8491	0.644357
6.68507	6.63967	6.81492	6.42921	6.88783	6.63834	6.94951	6.84586	6.87232	6.68507	6.87562	6.49823	6.59008	6.57986	6.71957	Cabin1	calcineurin binding protein 1	1.0769	-1.02716	0.345595	0.729526	0.901998	0.922445
6.29063	6.11438	6.34884	6.01428	6.33401	6.2594	6.35512	6.33898	6.11438	5.81597	6.21825	6.11438	5.79367	6.02618	5.46074	Cables1	Cdk5 and Abl enzyme substrate 1	-1.03072	-1.22926	0.772037	0.0624881	0.977238	0.401607
7.1607	7.08322	7.05415	7.15437	7.14503	7.27966	7.34901	7.52198	7.24085	7.14343	7.05374	7.08313	7.26195	6.91286	6.61449	Cables2	Cdk5 and Abl enzyme substrate 2	1.13878	-1.09753	0.122668	0.259712	0.790499	0.668412
5.08986	5.40104	5.25499	4.96785	4.67259	4.95313	5.34394	5.18277	4.79701	4.80349	4.38362	5.02631	4.25642	4.93953	4.80818	Cabp1	calcium binding protein 1	-1.04333	-1.31444	0.735354	0.0422476	0.973733	0.351854
5.12318	5.37001	4.89069	5.31087	5.17624	5.16527	5.90514	5.86799	4.8451	4.61271	4.89284	5.86013	4.90793	5.25665	4.97458	Cabp2	calcium binding protein 2	1.07553	1.00294	0.681156	0.986759	0.961588	0.99742
5.07942	5.27925	4.88461	5.22885	4.76851	5.13011	5.25859	5.29531	4.88762	4.88402	4.89941	5.15205	4.90383	5.15266	4.55326	Cabp4	calcium binding protein 4	1.03025	-1.08364	0.766681	0.428205	0.976104	0.786127
4.94805	4.92033	4.91892	5.03126	4.43801	4.92033	5.5035	5.0368	4.27359	4.60995	4.92033	4.96865	4.92033	5.49798	5.29201	Cabp5	calcium binding protein 5	1.01222	1.20459	0.931811	0.202099	0.993783	0.611148
5.52668	5.86414	5.28901	5.67081	5.27094	5.84281	6.01938	6.09076	5.59913	5.69516	5.53623	6.09308	5.64531	5.69853	5.32546	Cabp7	calcium binding protein 7	1.25278	1.0984	0.055002	0.399867	0.696931	0.767701
4.31759	4.65094	4.36876	4.60989	4.14413	4.45176	4.69191	4.55427	4.76629	4.61268	4.59479	4.81252	4.95125	5.05122	4.57614	Cabs1	calcium-binding protein, spermatid-specific 1	1.14641	1.30037	0.135642	0.00840465	0.805166	0.178842
4.82706	5.06901	4.8912	4.88279	4.33288	4.84319	5.43568	5.40968	4.84031	4.46355	4.58741	5.04139	4.90662	5.38164	4.90484	Cabyr	calcium binding tyrosine-(Y)-phosphorylation regulated	1.14702	1.12023	0.337936	0.425444	0.897986	0.785003
5.04196	5.04738	4.83423	5.09919	4.7421	4.93898	5.34743	5.405	4.93822	4.83574	5.14964	5.08812	4.93164	5.3271	4.85433	Cacfd1	calcium channel flower domain containing 1	1.10198	1.08462	0.314899	0.39812	0.891364	0.766304
5.23148	5.01302	5.11236	5.45066	5.04696	5.13075	5.39283	5.22362	5.36888	5.39267	5.11772	4.9202	4.93488	4.66512	5.03342	Cachd1	cache domain containing 1	1.09494	-1.17823	0.259897	0.0513228	0.87035	0.373715
5.60373	5.56889	5.44698	5.67904	5.53309	5.33002	6.1827	6.13939	5.71073	5.55802	5.49891	5.50917	5.46242	5.55198	5.34971	Cacna1a	calcium channel, voltage-dependent, P/Q type, alpha 1A subunit	1.16298	-1.06578	0.149313	0.531026	0.811997	0.841304
5.01586	4.99264	5.16657	4.98486	5.05016	5.30274	5.61095	5.35506	5.25458	5.02727	5.33427	5.06404	4.90486	5.20582	4.98796	Cacna1b	calcium channel, voltage-dependent, N type, alpha 1B subunit	1.20422	1.04057	0.0324957	0.62153	0.62186	0.880572
6.96326	7.15535	7.47937	7.26306	7.36539	7.51379	7.73079	7.77537	7.95765	7.68481	7.59066	7.01822	7.23204	6.74792	7.20257	Cacna1c	calcium channel, voltage-dependent, L type, alpha 1C subunit	1.40172	-1.06216	0.004733	0.563042	0.352515	0.855439
6.56541	6.4788	6.9124	6.79951	6.83895	6.71725	6.86533	6.85815	6.93608	7.11505	6.71725	6.49755	6.563	6.05649	6.71725	Cacna1d	calcium channel, voltage-dependent, L type, alpha 1D subunit	1.13238	-1.15565	0.205148	0.144065	0.848885	0.545352
4.10581	4.37417	3.72185	4.43334	4.2775	4.10938	4.88457	4.86332	4.10122	4.08607	4.46123	4.52538	4.2713	4.51936	3.94304	Cacna1e	calcium channel, voltage-dependent, R type, alpha 1E subunit	1.1699	1.11847	0.269134	0.425734	0.874601	0.785103
4.36348	4.78765	4.16867	4.4338	4.4169	4.45852	4.48276	4.47564	4.26744	4.28038	4.24679	4.99655	4.28431	4.66012	4.66877	Cacna1f	calcium channel, voltage-dependent, L type, alpha 1F subunit	-1.02893	1.09977	0.782485	0.363469	0.978182	0.743975
4.81385	4.88159	4.19964	4.57483	4.58287	4.66464	4.90486	5.09521	4.63964	4.17295	4.57352	4.66464	4.69942	4.911	4.66464	Cacna1g	calcium channel, voltage-dependent, T type, alpha 1G subunit	1.06061	1.06591	0.610425	0.580837	0.951423	0.86378
8.7078	8.60754	8.5957	8.50168	8.51686	8.71916	8.82611	8.76114	8.93779	8.61925	8.7844	8.58988	8.83389	8.71916	8.82086	Cacna1h	calcium channel, voltage-dependent, T type, alpha 1H subunit	1.13822	1.12018	0.0522126	0.0843819	0.692635	0.451003
4.27683	4.73722	4.58155	4.00495	4.3332	4.63931	4.4435	4.50737	4.26445	3.82557	4.4078	4.44561	4.09705	4.47075	4.10607	Cacna1i	calcium channel, voltage-dependent, T type, alpha 1I subunit	-1.03578	-1.05797	0.763779	0.630803	0.975927	0.884231
5.12762	5.09764	4.87139	4.84667	4.76105	5.08874	5.23714	5.43213	5.05154	5.08874	5.05524	5.16196	5.11124	5.16379	5.08874	Cacna1s	calcium channel, voltage-dependent, L type, alpha 1S subunit	1.18	1.12922	0.0323754	0.103944	0.621508	0.48446
8.36522	8.37518	8.61578	8.69769	8.8708	8.41658	8.78017	8.6006	8.74547	8.60919	8.79825	8.38821	8.83195	8.39948	8.766	Cacna2d1	calcium channel, voltage-dependent, alpha2/delta subunit 1	1.03202	1.03659	0.732482	0.696881	0.973595	0.91138
5.53071	5.56105	5.20443	5.62065	5.37816	5.61933	5.91649	5.98838	5.60468	5.19104	5.61897	5.7172	5.60695	5.94039	5.53103	Cacna2d2	calcium channel, voltage-dependent, alpha 2/delta subunit 2	1.15267	1.16789	0.175936	0.141603	0.828183	0.543375
5.66055	5.47411	5.8378	5.70597	5.66665	5.59133	5.61711	5.58522	5.34927	5.18102	5.91963	5.55838	5.45321	5.48418	5.53533	Cacna2d3	calcium channel, voltage-dependent, alpha2/delta subunit 3	-1.15207	-1.05619	0.105786	0.516384	0.769165	0.834114
4.5261	4.66236	4.30046	4.5769	4.17641	4.46796	4.64457	4.63214	4.12647	4.39424	4.35491	4.68066	4.72067	4.55119	4.62108	Cacna2d4	calcium channel, voltage-dependent, alpha 2/delta subunit 4	1.00322	1.09981	0.971182	0.293484	0.997726	0.695636
5.47656	5.50324	5.18128	5.54479	5.57684	5.42718	5.81223	5.6456	5.53381	5.5213	5.21659	5.58564	5.44267	5.47376	5.32745	Cacnb1	calcium channel, voltage-dependent, beta 1 subunit	1.09542	-1.03334	0.242487	0.667696	0.864757	0.899389
8.21668	8.53042	8.77113	8.47519	8.49586	8.28794	8.37528	8.42298	8.28879	8.44929	8.28356	7.98573	7.88402	7.7747	8.06955	Cacnb2	calcium channel, voltage-dependent, beta 2 subunit	-1.09657	-1.41259	0.266215	0.000595779	0.872367	0.0471038
5.1612	5.38739	4.73024	5.2348	4.75971	5.16763	5.70796	5.69165	5.17741	4.93291	5.15174	5.14297	5.28411	5.43425	4.94048	Cacnb3	calcium channel, voltage-dependent, beta 3 subunit	1.21491	1.09889	0.126602	0.445544	0.794591	0.797205
4.19047	4.23188	4.45066	4.32002	5.10008	4.45099	4.32498	4.24191	4.53789	4.72259	4.42194	4.44292	4.24353	4.45201	4.84123	Cacnb4	calcium channel, voltage-dependent, beta 4 subunit	-1.00205	1.01516	0.986215	0.89879	0.998978	0.976003
5.29165	5.43614	5.16531	5.22847	5.22903	5.22903	5.22903	5.13614	4.8995	5.29219	5.22903	5.62718	4.92089	5.28116	5.06159	Cacng1	calcium channel, voltage-dependent, gamma subunit 1	-1.08143	-1.03251	0.382826	0.718487	0.908769	0.918406
4.45834	4.55572	4.46278	4.89367	4.60306	4.54193	4.90858	4.80719	4.23882	4.10846	4.32804	5.26086	4.44976	5.09864	4.25697	Cacng2	calcium channel, voltage-dependent, gamma subunit 2	-1.05242	1.06006	0.729789	0.693578	0.972727	0.910012
5.56931	5.49191	5.94759	5.63763	6.09028	5.639	5.80712	5.93246	5.85164	5.62191	5.50643	5.57955	5.59417	5.56514	5.63763	Cacng3	calcium channel, voltage-dependent, gamma subunit 3	1.01613	-1.12565	0.847125	0.167355	0.984168	0.575445
4.52447	4.59616	4.3544	4.79369	4.22523	4.55351	4.67152	4.72789	4.26063	4.35755	4.47613	4.68622	4.55351	4.94528	4.55351	Cacng4	calcium channel, voltage-dependent, gamma subunit 4	1.01075	1.10507	0.908976	0.294534	0.992729	0.696308
4.6701	4.66564	5.11974	5.11974	4.75971	5.15134	5.30132	5.11974	5.32281	5.48099	5.16003	5.11974	5.29882	4.84448	5.29755	Cacng5	calcium channel, voltage-dependent, gamma subunit 5	1.32708	1.21179	0.00598322	0.0464007	0.38173	0.362516
4.98095	5.3135	4.81102	4.90225	4.5475	5.21503	5.2618	5.21035	4.80993	4.52477	5.13076	5.20643	5.31992	5.30899	4.70008	Cacng6	calcium channel, voltage-dependent, gamma subunit 6	1.06683	1.1665	0.603015	0.225233	0.95025	0.63442
6.04951	5.81788	5.77922	5.9364	5.8208	5.7984	6.20235	6.37424	6.07622	5.79653	5.88818	6.06919	5.8249	5.49056	5.72018	Cacng7	calcium channel, voltage-dependent, gamma subunit 7	1.12411	-1.0586	0.222202	0.544618	0.854382	0.847694
5.41923	5.50442	5.12964	5.85542	4.75384	5.47426	5.94091	5.96323	5.08414	4.94249	5.60213	5.86504	5.32768	5.68015	4.71843	Cacng8	calcium channel, voltage-dependent, gamma subunit 8	1.10841	1.07637	0.576851	0.689152	0.945176	0.907906
6.50454	6.45532	6.56056	6.69502	6.51431	6.49493	6.71596	6.81849	6.62378	6.49632	6.38499	6.44889	6.3074	6.4521	6.37186	Cactin	cactin, spliceosome C complex subunit	1.05991	-1.1118	0.360839	0.10656	0.903763	0.48889
7.867	7.68772	7.96367	7.84201	7.84543	7.87834	8.20671	8.07939	8.0962	7.88101	7.92889	7.46314	7.85256	7.57672	7.88554	Cacul1	CDK2-associated, cullin domain 1	1.13852	-1.07162	0.113651	0.38453	0.778042	0.757232
8.55451	8.34856	8.72515	8.51073	8.73742	8.76707	8.28355	8.45014	8.6447	8.6914	8.71459	8.37462	8.59378	8.29247	8.59378	Cacybp	calcyclin binding protein	-1.00549	-1.0435	0.948928	0.619937	0.99492	0.879987
7.48493	7.22296	7.46001	7.42768	7.49818	7.45553	7.65091	7.59935	7.77987	7.36144	7.44901	7.1206	7.44803	7.24977	7.33163	Cad	carbamoyl-phosphate synthetase 2, aspartate transcarbamylase, and dihydroorotase	1.11008	-1.07099	0.168672	0.357313	0.822305	0.740496
5.92312	5.88019	6.07576	5.94991	6.30125	6.28131	6.15882	6.19969	6.52192	6.30428	6.21321	5.76894	6.04686	5.78424	5.86476	Cadm1	cell adhesion molecule 1	1.20344	-1.06469	0.0369185	0.450299	0.640923	0.799846
4.65029	4.52168	4.43181	4.87482	4.77773	4.5273	5.20002	5.35144	4.73312	4.72749	4.50661	4.96473	4.54477	4.84463	4.48945	Cadm2	cell adhesion molecule 2	1.19467	1.0131	0.133674	0.909211	0.804171	0.978583
5.74199	6.12562	5.38327	5.94273	5.682	5.92272	6.12368	6.19166	5.88442	5.89407	5.84793	5.88442	5.79212	6.21804	5.67677	Cadm3	cell adhesion molecule 3	1.17136	1.07828	0.122878	0.448111	0.790543	0.798585
4.72035	4.89943	4.47091	4.71457	4.50474	4.91884	4.42965	4.56477	4.53672	4.47085	4.50959	5.00011	4.62273	4.93632	4.71753	Cadm4	cell adhesion molecule 4	-1.05543	1.06826	0.553068	0.469186	0.939754	0.810858
7.11872	7.06621	7.78136	7.36259	7.81949	7.38124	7.14341	7.28118	7.56496	7.74227	7.43682	6.94083	7.26945	6.60622	7.4543	Cadps	Ca++-dependent secretion activator	-1.00491	-1.22107	0.971593	0.160338	0.997763	0.567276
7.33467	7.07948	7.3329	7.35215	7.31683	7.18195	7.2017	7.14167	7.47003	7.2935	7.3609	7.10436	7.46501	7.22295	7.31633	Cadps2	Ca++-dependent secretion activator 2	-1.01779	1.00745	0.800562	0.915242	0.979676	0.981079
4.25991	4.494	4.59271	4.61984	4.59243	4.25268	4.71017	4.78458	4.04967	4.44371	4.24832	4.68053	4.22824	4.43908	4.09233	Cage1	cancer antigen 1	-1.04508	-1.12824	0.677667	0.264204	0.961475	0.673409
3.90506	3.97282	4.52946	4.20465	4.30164	3.87224	4.80958	4.79868	3.92924	4.20465	3.54738	4.09363	4.32892	4.63721	4.09363	Calb1	calbindin 1	1.10202	-1.02995	0.542513	0.852404	0.93842	0.961605
3.5462	4.12821	3.94265	4.0372	3.77057	3.68456	4.29285	4.47342	3.94732	3.94732	3.859	3.94732	3.74288	4.13165	4.07659	Calb2	calbindin 2	1.13613	1.04719	0.246456	0.66924	0.865968	0.899798
4.94885	4.92657	4.55457	5.16501	4.62234	4.83683	5.18877	5.08678	4.89902	4.29436	4.82911	5.20228	5.35693	5.56281	4.97559	Calca	calcitonin-related polypeptide alpha	1.01233	1.2674	0.924025	0.080377	0.993591	0.442273
5.25767	5.22551	4.8748	5.26044	4.72155	5.42321	5.62104	5.53057	5.26143	5.49183	4.98011	5.38629	5.40514	5.46379	4.61861	Calcb	calcitonin-related polypeptide, beta	1.31734	1.07385	0.0295145	0.543462	0.606607	0.847277
8.19853	8.34805	8.33019	8.13016	8.4327	8.27507	7.90331	7.80946	8.35826	8.33221	8.23516	7.99585	8.09653	7.84418	8.10242	Calcoco1	calcium binding and coiled coil domain 1	-1.11131	-1.17536	0.240286	0.0808345	0.863577	0.443725
4.35017	4.39138	4.33102	4.36291	4.30817	4.0138	4.75332	4.76675	3.80514	3.73834	4.51484	4.99984	4.85894	4.72057	4.44065	Calcoco2	calcium binding and coiled-coil domain 2	-1.09677	1.28186	0.503715	0.0853409	0.93145	0.452243
4.20954	4.056	4.08772	4.18736	3.5799	4.27905	4.33151	4.36976	4.18802	4.29466	4.3634	4.28143	4.71942	4.36827	4.69414	Calcr	calcitonin receptor	1.20455	1.37671	0.054289	0.00269532	0.696931	0.105978
7.34217	6.84524	7.42169	7.13227	7.33077	7.16895	7.3417	7.33976	7.2667	7.18293	7.18954	6.88367	7.18293	6.83203	7.21165	Calcrl	calcitonin receptor-like	1.0321	-1.11301	0.712199	0.221978	0.96975	0.631066
7.43298	7.62173	7.29732	7.52761	7.43079	7.53222	7.69049	7.59894	7.49911	7.31033	7.23407	7.4473	7.20142	7.41259	7.44566	Cald1	caldesmon 1	1.04545	-1.08214	0.526541	0.267578	0.935732	0.676061
4.59356	4.63866	4.37483	4.64138	4.23065	4.58921	4.78701	4.89909	4.4896	4.71125	4.34568	4.79451	4.93429	4.74792	4.43258	Calhm1	calcium homeostasis modulator 1	1.14823	1.11356	0.15376	0.260628	0.811997	0.669604
5.58	5.25783	5.49828	5.45553	5.47274	5.61287	5.72536	5.83375	5.71891	5.30808	5.65339	5.42249	5.52104	5.27771	5.55329	Calhm2	calcium homeostasis modulator 2	1.13833	1.02293	0.115694	0.774178	0.780761	0.936521
4.23791	4.49397	4.2462	4.69683	4.13555	4.10527	5.19414	4.99666	4.44257	4.65242	4.44257	4.15908	4.21545	4.44257	3.90351	Calhm3	calcium homeostasis modulator 3	1.24498	-1.09388	0.114165	0.502646	0.77855	0.82748
8.54119	8.53024	8.45441	8.1661	8.50503	8.46848	8.436	8.26682	8.58439	8.52412	8.3723	8.16833	8.42839	8.06552	8.06342	Calm1	calmodulin 1	1.01155	-1.16458	0.880889	0.0613783	0.988995	0.398333
9.63008	9.69906	9.59021	9.71864	9.47461	9.48077	9.69091	9.7745	9.59655	9.37664	9.58777	9.48318	9.60633	9.6388	9.70404	Calm2	calmodulin 2	-1.02715	-1.0129	0.688938	0.847743	0.963284	0.960334
8.60986	8.80332	8.77256	8.88729	8.63741	8.70278	8.79323	8.72405	8.79323	8.88695	8.91066	8.79323	8.82655	8.79745	8.79323	Calm3	calmodulin 3	1.02666	1.05858	0.652424	0.335806	0.957938	0.724976
4.63443	4.92968	4.70312	5.12399	4.7303	4.92418	4.92418	5.24512	4.46431	4.92418	5.25131	5.02942	5.05085	5.2541	5.04942	Calml3	calmodulin-like 3	1.05124	1.23346	0.603837	0.0417667	0.950303	0.35062
5.54257	5.61594	5.35424	5.98053	5.18972	5.39108	5.93519	6.08226	5.53237	5.39301	5.60838	5.77982	5.64199	5.67553	4.70318	Calml4	calmodulin-like 4	1.09443	-1.03873	0.551493	0.801007	0.939371	0.945705
3.51702	3.55378	4.05894	3.79511	4.3912	3.50958	3.80036	4.0414	4.35133	4.13571	3.96264	3.59541	3.74901	3.44829	3.48329	Calml5	calmodulin-like 5	1.0751	-1.16109	0.583503	0.265798	0.946175	0.675029
8.56135	8.60838	8.88998	9.00564	8.93504	9.09187	9.08904	9.03397	9.2399	8.99174	8.70435	8.88998	8.97316	8.69681	8.82237	Caln1	calneuron 1	1.22198	1.01203	0.0158642	0.873375	0.519601	0.969374
10.4698	10.5059	10.6212	10.5399	10.5331	10.4539	10.7272	10.8243	10.7182	10.5632	10.4643	10.5339	10.5339	10.4533	10.459	Calr	calreticulin	1.08929	-1.03174	0.171398	0.607434	0.823624	0.874151
4.95079	5.12925	4.85941	5.04874	5.55364	4.96657	5.37924	5.37301	5.01272	4.89094	5.05263	5.16969	4.89816	5.28643	5.01108	Calr3	calreticulin 3	1.01124	-1.01732	0.911662	0.864768	0.993288	0.966012
3.92608	4.01033	4.38637	4.29385	4.38781	3.91403	4.27728	4.4825	3.85102	3.92976	4.21084	4.12325	4.21084	4.34463	4.47713	Calr4	calreticulin 4	-1.0792	1.0515	0.445665	0.613347	0.919028	0.876672
8.72623	8.48597	8.69403	8.83937	8.63062	8.65078	8.89974	8.89675	8.99942	8.84989	8.74226	8.56716	8.81402	8.50157	8.77272	Calu	calumenin	1.13608	1.00299	0.0871365	0.966441	0.740875	0.994401
5.54213	5.66073	5.80479	5.54213	5.25002	5.67826	5.84591	5.85209	5.80241	5.25838	5.33855	5.40757	5.2229	5.15436	5.75465	Caly	calcyon neuron-specific vesicular protein	1.09236	-1.13631	0.397832	0.227287	0.911294	0.63708
7.36674	7.13026	7.70444	7.46662	7.67414	7.63158	7.68983	7.49964	7.63492	7.86178	7.47788	7.09157	7.33489	7.12609	7.51965	Camk1	calcium/calmodulin-dependent protein kinase I	1.14482	-1.11607	0.148553	0.235255	0.811933	0.643914
5.56987	5.70276	5.56987	5.56987	5.56335	5.59023	5.98299	5.89785	5.76181	5.28598	5.56987	5.14248	5.48487	5.36943	5.24842	Camk1d	calcium/calmodulin-dependent protein kinase ID	1.0782	-1.17457	0.407864	0.0887905	0.911493	0.457676
5.04045	5.57777	4.60726	5.30379	4.92189	4.99489	5.4005	5.41314	5.0377	4.86199	5.5697	5.32804	5.3172	5.753	4.86196	Camk1g	calcium/calmodulin-dependent protein kinase IG	1.03628	1.21062	0.794925	0.17628	0.979011	0.585248
5.8929	5.70523	5.54103	6.36185	4.42807	5.64566	6.47633	6.49147	5.68389	5.10102	5.6151	5.80321	5.84499	5.87185	6.13687	Camk2a	calcium/calmodulin-dependent protein kinase II alpha	1.22591	1.20463	0.369661	0.411195	0.904924	0.77612
6.25469	6.30021	6.20985	6.11196	5.83515	6.0972	6.52713	6.49696	6.12205	5.99553	6.35466	6.20985	6.20985	6.84597	6.11545	Camk2b	calcium/calmodulin-dependent protein kinase II beta	1.0758	1.15251	0.504074	0.203385	0.93145	0.612488
7.14976	7.17739	7.22425	7.41195	7.21411	7.06943	7.45551	7.40754	7.33072	7.32383	7.22117	6.98369	7.22678	6.86731	7.05239	Camk2d	calcium/calmodulin-dependent protein kinase II delta	1.05842	-1.12134	0.43892	0.129557	0.918615	0.527325
7.36172	7.54182	7.45263	7.42164	7.46536	7.39849	7.64692	7.52779	7.41589	7.2803	7.45566	7.32262	7.4038	7.19028	7.41526	Camk2g	calcium/calmodulin-dependent protein kinase II gamma	1.00364	-1.06519	0.954739	0.33177	0.995989	0.722154
6.29824	5.79806	6.46121	6.37603	6.48123	6.27717	6.83907	6.62966	6.3711	6.47164	6.11764	5.93399	5.91024	5.81365	6.07483	Camk2n1	calcium/calmodulin-dependent protein kinase II inhibitor 1	1.17672	-1.24219	0.116276	0.0421194	0.78165	0.351776
4.9381	5.14439	4.71057	5.2576	4.66975	4.75836	5.31813	5.36811	4.77122	4.1008	4.58941	4.90733	4.62828	4.87709	4.38387	Camk2n2	calcium/calmodulin-dependent protein kinase II inhibitor 2	-1.05757	-1.20321	0.708754	0.227539	0.96862	0.637205
4.54196	4.54616	4.57029	4.76343	4.56444	4.5169	5.03122	5.05074	4.54616	4.48196	4.54616	4.45895	4.31069	4.49075	4.54616	Camk4	calcium/calmodulin-dependent protein kinase IV	1.09288	-1.0918	0.317869	0.323093	0.893223	0.717127
5.92958	5.94182	6.17408	6.03753	5.94182	5.8267	6.03161	5.9351	6.06283	6.52611	6.15608	5.36905	5.67371	5.85536	5.82235	Camkk1	calcium/calmodulin-dependent protein kinase kinase 1, alpha	1.05081	-1.17256	0.637389	0.143114	0.956521	0.544148
5.10292	4.96609	5.05372	5.073	5.11788	5.1219	5.40928	5.28039	4.86951	4.26838	5.21992	5.05372	5.05372	4.82316	5.04033	Camkk2	calcium/calmodulin-dependent protein kinase kinase 2, beta	-1.05178	-1.01717	0.673265	0.886653	0.961188	0.97366
5.76357	5.46478	5.92033	5.79899	6.04834	5.68352	5.76357	5.76357	5.92053	6.02626	5.9065	5.62892	5.39764	5.10661	5.71414	Camkmt	calmodulin-lysine N-methyltransferase	1.02263	-1.18792	0.829711	0.112861	0.98247	0.500156
5.04147	5.18857	4.76982	5.14545	4.94995	5.07691	5.73871	5.60506	4.97658	5.07945	5.09384	5.06027	4.95778	5.0172	4.99328	Camkv	CaM kinase-like vesicle-associated	1.21108	1.00377	0.0748926	0.970537	0.723962	0.995361
6.84407	6.78021	6.92904	6.86639	6.97487	6.81267	7.13582	7.06369	6.9664	7.13807	6.94832	6.44536	6.89795	6.28661	6.81425	Camlg	calcium modulating ligand	1.10528	-1.14903	0.277176	0.138423	0.875739	0.539116
4.5328	5.13836	5.34308	5.35331	5.03439	5.19307	5.76852	5.77696	5.27656	4.8264	4.92797	5.13836	4.99609	4.99648	4.80936	Camp	cathelicidin antimicrobial peptide	1.22087	-1.07679	0.147694	0.579856	0.811651	0.86314
6.89611	6.77848	7.1106	6.95359	6.95359	6.82384	7.09915	7.0455	7.11476	6.91774	7.09492	6.62723	6.95359	6.74964	6.97246	Camsap1	calmodulin regulated spectrin-associated protein 1	1.04371	-1.04167	0.573614	0.59106	0.943862	0.868298
8.10345	8.05014	8.29869	7.98033	8.45431	8.16718	8.30774	8.2895	8.46315	8.29893	8.21033	7.93148	8.05028	7.79872	8.11425	Camsap2	calmodulin regulated spectrin-associated protein family, member 2	1.09271	-1.11448	0.270703	0.182412	0.875307	0.592823
4.76769	4.92379	4.87928	4.96626	4.6085	4.81358	5.45453	5.37229	4.95844	4.85045	4.83456	5.02228	5.07023	5.00135	4.88289	Camsap3	calmodulin regulated spectrin-associated protein family, member 3	1.1981	1.09669	0.0672926	0.329846	0.708545	0.721406
6.40687	6.51674	6.45433	6.489	6.61193	6.65355	6.72024	6.66478	6.54222	6.53537	6.47502	6.27135	6.43803	6.27208	6.15007	Camta1	calmodulin binding transcription activator 1	1.09237	-1.12855	0.169166	0.0666802	0.822557	0.411304
8.29957	8.03975	8.20332	8.12615	8.16773	8.0577	8.21443	8.19045	8.2016	7.97207	8.43326	8.05404	8.12393	8.21889	8.33203	Camta2	calmodulin binding transcription activator 2	-1.02815	1.04618	0.683157	0.508852	0.962101	0.830577
8.94378	8.82884	9.0395	9.15889	9.09352	9.14088	9.34945	9.2882	9.24583	9.26866	9.18774	8.97922	9.0775	8.71072	8.99409	Cand1	cullin-associated and neddylation-dissociated 1	1.18567	-1.01611	0.0285028	0.823264	0.603339	0.953273
5.67184	5.56806	5.67184	5.88082	5.23391	5.71913	6.05411	5.94952	5.70068	5.72439	5.63801	5.69897	5.69809	5.46129	5.45296	Cand2	cullin-associated and neddylation-dissociated 2 (putative)	1.16819	-1.01075	0.0863276	0.901204	0.738865	0.976567
6.18165	6.11802	6.41787	6.35585	6.32909	6.39544	6.77309	6.5931	6.39555	6.35003	6.31859	5.98255	6.27049	5.96316	5.80154	Cant1	calcium activated nucleotidase 1	1.1655	-1.15928	0.0890191	0.0996649	0.743506	0.47751
10.4001	10.337	10.3388	10.4002	10.5806	10.2985	10.564	10.5529	10.3866	10.4054	10.4521	10.2718	10.4499	10.2142	10.3539	Canx	calnexin	1.0211	-1.04459	0.743961	0.497529	0.973733	0.825047
9.17953	8.90947	9.09805	9.0797	9.09805	9.26269	9.28661	9.19731	9.40004	9.28316	9.06922	8.97535	9.09805	8.8746	8.90357	Cap1	CAP, adenylate cyclase-associated protein 1 (yeast)	1.1591	-1.06348	0.0240414	0.312078	0.580967	0.709946
4.61812	4.59599	4.54411	4.59599	4.59599	4.52593	4.59683	4.7938	4.45834	4.41884	4.11776	4.55189	4.63334	4.89444	4.85275	Cap2	CAP, adenylate cyclase-associated protein, 2 (yeast)	-1.02193	1.01396	0.814823	0.880954	0.981044	0.971875
6.34074	6.65586	6.54017	6.18465	5.99454	6.30908	6.63535	6.77614	6.31203	6.46663	6.67305	6.45762	6.37151	6.27618	6.08784	Capg	capping protein (actin filament), gelsolin-like	1.1147	1.02104	0.302755	0.840577	0.886398	0.958282
8.15192	8.05726	8.24647	7.84439	8.11751	8.0878	8.29354	8.23776	8.15023	8.26763	8.02274	7.78294	7.88345	7.41482	7.70981	Capn1	calpain 1, (mu/I) large subunit	1.08966	-1.24899	0.298567	0.0137692	0.885213	0.224001
6.03465	6.02368	6.30259	6.18608	6.17294	6.03583	6.13507	6.03104	6.25265	6.11253	6.1926	5.72886	6.19148	5.56239	6.13546	Capn10	calpain 10	-1.02141	-1.13432	0.813359	0.173326	0.980846	0.581952
3.95737	4.10372	4.24641	4.06166	4.41499	4.10372	4.43945	4.57937	3.87884	4.10372	4.10035	4.1917	4.18908	4.10611	4.09307	Capn11	calpain 11	1.0455	-1.0145	0.626751	0.874517	0.955089	0.969733
4.8735	5.04256	4.99786	5.15239	4.64824	5.05899	5.00654	5.22332	4.83424	4.67282	4.84713	5.14412	4.9845	5.26107	4.82587	Capn12	calpain 12	1.01134	1.04945	0.902507	0.601819	0.991067	0.8715
4.06735	4.42176	4.06749	4.37342	4.18743	3.9245	4.27616	4.26256	3.95414	3.99317	4.12333	4.42603	4.13802	4.42183	4.31851	Capn13	calpain 13	-1.10296	1.04395	0.234569	0.594734	0.860929	0.868873
5.77966	5.71332	5.37306	5.71332	5.65246	5.69535	5.83845	5.71332	5.83255	5.90112	5.70306	5.71332	5.73185	5.66086	5.67594	Capn15	calpain 15	1.10941	1.03572	0.118236	0.583607	0.783366	0.865089
7.82108	7.7698	7.83648	7.75732	7.83208	7.73953	7.88346	7.72431	7.9225	7.98315	7.72192	7.54193	7.57155	7.30152	7.67751	Capn2	calpain 2, (m/II) large subunit	1.03328	-1.18138	0.62465	0.0224866	0.954565	0.274503
3.61666	4.02753	3.65947	4.06415	3.61532	3.89293	4.20387	4.75298	3.69597	3.51268	4.10701	4.14968	3.99341	4.47708	4.25835	Capn3	calpain 3	1.16075	1.31995	0.292942	0.0605003	0.883262	0.396602
7.13314	7.02215	7.11765	6.88562	6.93649	6.83628	6.9973	6.74968	6.9082	6.53441	7.15951	6.56336	6.51258	6.31767	7.05929	Capn5	calpain 5	-1.15977	-1.22819	0.182844	0.0718332	0.835851	0.424271
3.9842	4.60626	4.27757	4.57373	4.3245	4.27889	4.91187	5.04065	4.07706	3.97963	4.06074	4.77255	4.14962	4.65243	4.28617	Capn6	calpain 6	1.07502	1.02175	0.63752	0.888144	0.956521	0.974132
8.30026	8.1345	8.17163	8.19299	8.31132	8.13787	8.18298	8.01844	8.22633	8.18226	8.14409	8.00027	8.15997	7.77761	8.10425	Capn7	calpain 7	-1.05158	-1.13674	0.444929	0.0640174	0.919028	0.405462
8.04924	8.52772	8.59085	8.15476	8.40692	7.98013	7.94843	7.86508	8.04797	7.97611	8.20013	7.59803	7.55698	7.18396	7.59707	Capn8	calpain 8	-1.30347	-1.64566	0.0288881	0.000388372	0.606607	0.0345188
4.44428	4.61363	4.48397	4.94441	4.56708	4.55668	4.82936	4.96956	4.35416	3.9943	4.53932	4.92488	4.67435	4.93392	4.19041	Capn9	calpain 9	-1.04962	1.02947	0.713413	0.825406	0.970216	0.954087
10.1552	10.3002	10.5398	10.3297	10.4018	10.3283	10.3669	10.4078	10.45	10.4838	10.2445	10.1253	10.1594	10.0737	10.2107	Capns1	calpain, small subunit 1	1.04391	-1.13496	0.487034	0.0531197	0.929525	0.379503
5.10968	5.09723	4.60004	4.97254	5.02333	5.10968	5.34514	5.50379	5.10968	5.05989	5.16613	5.10968	4.95685	5.12128	4.90845	Capns2	calpain, small subunit 2	1.2017	1.06578	0.0434313	0.456328	0.663057	0.802924
10.0747	9.99297	9.80778	10.1139	9.9742	9.87867	9.98261	9.97435	9.9507	9.89378	9.92349	9.84918	9.92349	9.89249	9.82685	Caprin1	cell cycle associated protein 1	-1.04008	-1.07894	0.49227	0.193591	0.929687	0.604006
6.06121	6.12307	6.02513	6.22304	5.92971	6.22304	6.5933	6.65152	6.49293	6.46455	6.22119	6.22304	6.14575	5.88978	5.3862	Caprin2	caprin family member 2	1.33112	-1.07121	0.0142306	0.51514	0.508022	0.833425
3.64682	4.08138	3.8295	4.07964	3.36648	3.96604	4.51131	4.38419	3.91318	4.36407	3.8489	3.9762	3.97109	4.52161	3.83559	Caps2	calcyphosine 2	1.34443	1.17277	0.0275204	0.208518	0.59562	0.61794
3.60837	3.96615	3.5488	3.64826	3.68601	3.50965	3.73637	3.84607	3.49321	3.32238	3.42269	3.93885	3.60837	3.89825	3.60837	Capsl	calcyphosine-like	-1.07922	1.00263	0.412503	0.977219	0.913973	0.996106
9.62216	9.56615	9.6095	9.71122	9.70385	9.62216	9.51969	9.17676	9.90651	9.62935	9.62216	9.55714	9.70669	9.59655	9.66746	Capza1	capping protein (actin filament) muscle Z-line, alpha 1	-1.05094	-1.00876	0.534375	0.912635	0.936723	0.980095
10.2021	9.90802	9.96371	10.1651	10.1298	10.0872	10.1091	10.1724	10.1365	9.89813	10.1464	10.0924	10.1932	9.96202	10.1028	Capza2	capping protein (actin filament) muscle Z-line, alpha 2	1.00478	1.0179	0.940983	0.783361	0.994107	0.939624
3.07485	3.51383	3.20216	3.19569	3.13924	3.13317	3.65467	3.66482	3.32588	3.47209	3.40713	3.36407	3.54843	3.5059	4.29167	Capza3	capping protein (actin filament) muscle Z-line, alpha 3	1.16875	1.31794	0.202351	0.0322065	0.847549	0.317506
8.99136	9.12935	9.10139	9.24759	9.07398	9.10139	9.22439	9.34605	9.2365	9.10139	9.0591	8.96591	9.10793	8.91571	9.14635	Capzb	capping protein (actin filament) muscle Z-line, beta	1.06674	-1.04952	0.302083	0.43644	0.886067	0.79185
6.0931	5.84256	6.18315	6.05482	6.19787	6.50512	6.29142	6.33786	6.34188	6.4608	6.06377	5.98073	6.09295	5.9143	5.88414	Car11	carbonic anhydrase 11	1.24239	-1.06225	0.00395009	0.359166	0.333179	0.741278
6.79521	6.77046	6.62641	7.21105	6.89903	6.46422	7.32154	7.25803	7.17831	6.77046	6.71619	6.31038	6.42393	6.29836	6.62139	Car12	carbonic anyhydrase 12	1.10044	-1.30711	0.420542	0.034996	0.916365	0.32702
5.78722	6.02361	5.52837	6.01919	6.3821	5.68047	6.35079	6.33008	6.11615	5.49169	6.58505	5.78622	6.05847	6.3199	6.35275	Car13	carbonic anhydrase 13	1.03221	1.2078	0.825031	0.200226	0.98247	0.610097
3.06331	3.76475	3.09962	3.43131	3.4365	3.47463	3.67672	3.93972	3.39785	3.10145	3.43094	3.49003	3.74774	3.83224	3.50851	Car14	carbonic anhydrase 14	1.1165	1.18328	0.349694	0.161076	0.902017	0.568471
4.83057	5.06172	4.47441	5.29273	4.33598	4.819	5.5482	5.52888	4.76662	4.75584	5.20469	5.38011	4.97645	5.44466	4.3854	Car15	carbonic anhydrase 15	1.21809	1.2135	0.260678	0.269535	0.87035	0.677486
8.20631	6.58037	6.97659	7.42509	7.30598	6.99559	6.92509	6.7	6.74916	6.48328	6.69196	6.9659	7.31648	6.7005	6.8577	Car2	carbonic anhydrase 2	-1.44217	-1.31254	0.0391986	0.114086	0.646489	0.502489
6.60982	8.59503	8.48365	7.98062	7.88405	7.41695	8.12931	8.04038	8.12297	7.89506	8.14566	7.64696	7.71426	8.09395	8.03894	Car3	carbonic anhydrase 3	1.00716	1.01208	0.97244	0.953672	0.997901	0.991731
4.83372	5.0367	5.13176	5.12744	4.72759	5.12217	4.98528	5.05706	4.8316	5.01654	4.98061	5.283	5.06071	5.44224	5.06216	Car4	carbonic anhydrase 4	1.02178	1.14417	0.790631	0.111797	0.978897	0.498502
4.4303	4.51528	4.41804	4.53457	4.27541	4.43719	5.02231	4.89287	4.38625	3.98173	4.40787	4.682	4.52197	4.56312	4.47313	Car5a	carbonic anhydrase 5a, mitochondrial	1.07874	1.06799	0.503981	0.561236	0.93145	0.854823
5.73896	5.75039	6.00561	5.67561	6.15453	6.26078	5.28288	5.51228	6.14094	7.17519	6.26503	4.98763	5.60076	5.14509	5.35714	Car5b	carbonic anhydrase 5b, mitochondrial	1.1562	-1.31393	0.505051	0.21837	0.931701	0.627601
5.66598	5.79373	5.98472	5.86507	5.57682	5.74784	5.6229	5.66598	5.15239	5.79122	5.4048	5.75857	5.69622	5.53126	5.58676	Car6	carbonic anhydrase 6	-1.13382	-1.13425	0.177266	0.176049	0.829995	0.585208
4.67348	4.88238	4.94852	4.82482	4.25887	4.28107	5.2905	5.36903	4.61709	5.08999	5.00573	5.29896	4.92161	5.61592	4.55942	Car7	carbonic anhydrase 7	1.15823	1.28584	0.370406	0.134833	0.904976	0.533816
6.20362	5.99921	6.14629	6.31093	6.3749	6.19564	6.50005	6.56134	6.20362	6.49167	6.16286	6.17175	6.20068	5.94976	5.9753	Car8	carbonic anhydrase 8	1.13562	-1.08292	0.109988	0.304151	0.774766	0.703946
5.20835	4.92831	5.32622	5.12423	4.63539	4.98512	5.22106	5.06391	5.03765	5.42551	5.46462	5.08182	5.30528	5.32152	5.37609	Car9	carbonic anhydrase 9	1.07337	1.20194	0.457174	0.0659959	0.921947	0.409785
5.35436	5.65004	5.4028	5.64804	5.43198	5.41329	5.84041	5.76279	5.4033	4.95228	5.1629	5.45208	5.10121	5.39076	4.86014	Card10	caspase recruitment domain family, member 10	-1.01609	-1.23459	0.888233	0.0786599	0.989639	0.43843
5.11499	5.02308	4.76728	5.2233	5.15818	5.2246	5.52067	5.61422	5.17281	5.05337	5.17281	5.20746	5.24209	5.26153	4.90307	Card14	caspase recruitment domain family, member 14	1.19729	1.07179	0.0597506	0.445189	0.699803	0.797205
6.13867	6.49974	6.5666	6.64582	6.495	6.4667	7.005	6.91631	6.65752	6.73972	6.60591	6.39601	6.66227	6.28199	6.22639	Card6	caspase recruitment domain family, member 6	1.22085	-1.02431	0.0452841	0.796261	0.667494	0.9442
5.22122	5.40679	5.10076	5.47149	5.60086	5.5496	5.86253	5.90131	4.93869	5.06414	4.86661	5.46901	4.65883	5.45	4.84013	Card9	caspase recruitment domain family, member 9	1.07403	-1.23397	0.634028	0.173038	0.955622	0.581629
6.61524	6.72525	7.00888	6.90925	6.71348	6.65104	6.92488	6.78057	6.72546	6.60599	6.64116	6.3906	6.59767	6.32628	6.71368	Carf	calcium responsive transcription factor	-1.04018	-1.19793	0.609993	0.0304858	0.951423	0.309363
5.83662	5.05063	4.87264	5.2794	5.71915	5.51519	5.64238	5.58205	5.39665	5.5939	5.29179	4.83183	5.4768	4.76631	5.43325	Carhsp1	calcium regulated heat stable protein 1	1.1442	-1.1421	0.322775	0.32921	0.893988	0.720975
7.1589	6.81108	7.25221	7.1435	7.43639	7.1589	7.4949	7.30363	7.21405	6.92014	7.27514	7.01041	7.1589	6.68043	7.01801	Carkd	carbohydrate kinase domain containing	1.04096	-1.09569	0.688394	0.366625	0.963137	0.746291
8.0654	7.55926	7.69188	7.77172	7.72313	8.18686	8.24839	8.18842	8.21319	7.8769	7.83058	7.83337	7.8576	7.766	7.55616	Carm1	coactivator-associated arginine methyltransferase 1	1.30177	1.00449	0.0037236	0.954342	0.32635	0.991731
5.34357	5.57396	5.07613	5.41592	4.85442	5.4167	5.94953	6.15606	5.13797	5.42997	5.26958	5.63856	5.3032	5.51226	5.06274	Carns1	carnosine synthase 1	1.2881	1.0751	0.0783744	0.596958	0.72839	0.869615
7.01374	6.43253	6.94231	6.81735	7.0175	6.89909	7.1085	7.08578	7.11805	6.85499	6.86213	6.6201	6.84886	6.32691	6.77486	Cars	cysteinyl-tRNA synthetase	1.12396	-1.11583	0.226586	0.255393	0.855352	0.663384
7.06314	6.70485	7.06919	7.1852	7.16715	7.23518	7.1046	7.06919	7.07955	7.10662	7.28701	6.77329	7.06919	6.70303	6.85396	Cars2	cysteinyl-tRNA synthetase 2, mitochondrial	1.05784	-1.07223	0.519512	0.426117	0.933491	0.785129
5.81412	5.23186	5.78033	5.56462	5.75811	5.47261	5.5666	5.84344	5.7258	5.93429	5.5765	5.44825	5.52443	5.30799	5.53717	Cartpt	CART prepropeptide	1.05609	-1.11029	0.541638	0.249753	0.938354	0.657871
5.4673	5.35986	5.70864	5.2559	5.45187	5.73279	5.35274	5.35762	5.82364	6.04867	5.70598	5.59656	5.73315	5.34346	5.19623	Casc1	cancer susceptibility candidate 1	1.1602	1.04707	0.180349	0.669792	0.832364	0.900147
7.33091	7.30058	7.14918	7.55655	7.68291	7.21922	7.78972	7.78692	7.68182	7.14885	7.32292	7.22848	7.03844	6.89049	7.39145	Casc3	cancer susceptibility candidate 3	1.0877	-1.17256	0.450927	0.163327	0.920189	0.570791
7.29378	6.9781	7.32477	7.02886	7.07169	7.19612	7.27947	7.32928	7.34736	7.14347	7.18344	6.94154	7.30338	6.86138	7.22754	Casc4	cancer susceptibility candidate 4	1.08651	-1.02525	0.290867	0.746633	0.882	0.928316
[truncated: 16,794 more rows]
